# Supplementary material for: The deubiquitinase activity of CYLD is required for B cell differentiation
Source: Cell Death Dis. 2026 Apr 8;17(1):496. doi: 10.1038/s41419-026-08555-x (PMC13187451; doi:10.1038/s41419-026-08555-x)
Supplement: Supplementary file 2 — Supplementary information [file 41419_2026_8555_MOESM2_ESM.csv]

DAG.xlsx - Sheet 1
id	degree_.Ctl	degree_.ΚΟ	t_Ctl	t_ΚΟ	pval_Ctl	pval_ΚΟ	Z_Ctl	Z_ΚΟ	MeanAct.Aim_Ctl	MeanAct.Aim_ΚΟ	log2FC.MeanAct.Aim_Ctl	log2FC.MeanAct.Aim_ΚΟ
Iglc2.TF	12	14	5.759581443	-5.759581443	0.00000001125965741	0.00000001125965741	2.795720372	-2.795720372	0.2770411871	0	0.2770411871	-0.2770411871
Ctsh.TF	16	6	5.7487857	-5.7487857	0.00000001127277879	0.00000001127277879	2.795619277	-2.795619277	0.1916456967	0	0.1916456967	-0.1916456967
Capg.TF	9	3	5.276567269	-5.276567269	0.0000001576343564	0.0000001576343564	2.557041502	-2.557041502	0.2015100631	0	0.2015100631	-0.2015100631
Gm6545.TF	13	9	5.09209512	-5.09209512	0.0000004063246935	0.0000004063246935	2.466152444	-2.466152444	0.1146006957	0	0.1146006957	-0.1146006957
Iglc3.TF	7	3	5.051807993	-5.051807993	0.0000005038303089	0.0000005038303089	2.445068265	-2.445068265	0.2131066139	0	0.2131066139	-0.2131066139
Ighg3.TF	25	12	5.000019063	-5.000019063	0.0000006531878056	0.0000006531878056	2.419390756	-2.419390756	0.09726503875	0	0.09726503875	-0.09726503875
Ccr6.TF	11	7	4.978062189	-4.978062189	0.0000007307249774	0.0000007307249774	2.40821801	-2.40821801	0.1487122525	0	0.1487122525	-0.1487122525
Cyp4f18.TF	18	7	4.975907798	-4.975907798	0.0000007480138191	0.0000007480138191	2.405882792	-2.405882792	0.1284035821	0	0.1284035821	-0.1284035821
Pgap1.TF	8	12	4.958844496	-4.958844496	0.0000008190606052	0.0000008190606052	2.396801605	-2.396801605	0.1233862599	0	0.1233862599	-0.1233862599
Notch2.TF	5	10	4.941874083	-4.941874083	0.0000008996409729	0.0000008996409729	2.387376365	-2.387376365	0.1540792579	0	0.1540792579	-0.1540792579
Cd180.TF	24	4	4.898689828	-4.898689828	0.000001084026857	0.000001084026857	2.368546648	-2.368546648	0.1350826159	0	0.1350826159	-0.1350826159
Fcmr.TF	9	4	4.834583012	-4.834583012	0.000001494426889	0.000001494426889	2.335792152	-2.335792152	0.2347339883	0	0.2347339883	-0.2347339883
Spink10.TF	7	12	4.831088079	-4.831088079	0.000001535266081	0.000001535266081	2.333022255	-2.333022255	0.08680622906	0	0.08680622906	-0.08680622906
H2-DMa.TF	7	2	4.776763938	-4.776763938	0.000001980836101	0.000001980836101	2.306691524	-2.306691524	0.3195915544	0	0.3195915544	-0.3195915544
Pglyrp1.TF	6	12	4.742816537	-4.742816537	0.000002360294999	0.000002360294999	2.288418497	-2.288418497	0.2147350925	0	0.2147350925	-0.2147350925
Ctss.TF	7	2	4.718658367	-4.718658367	0.000002641565945	0.000002641565945	2.276609312	-2.276609312	0.1838618015	0	0.1838618015	-0.1838618015
Gm11998.TF	13	7	4.709357327	-4.709357327	0.000002747270384	0.000002747270384	2.272480536	-2.272480536	0.1026157709	0	0.1026157709	-0.1026157709
Bhlhe41.TF	7	11	4.698659747	-4.698659747	0.000002899659626	0.000002899659626	2.266788352	-2.266788352	0.1314736854	0	0.1314736854	-0.1314736854
Nfam1.TF	3	13	4.663572406	-4.663572406	0.000003535427768	0.000003535427768	2.245772201	-2.245772201	0.1224884345	0	0.1224884345	-0.1224884345
Oosp1.TF	8	19	4.509815415	-4.509815415	0.000007219188532	0.000007219188532	2.168543283	-2.168543283	0.08381592479	0	0.08381592479	-0.08381592479
Jchain.TF	21	12	4.418265813	-4.418265813	0.00001076310836	0.00001076310836	2.124221101	-2.124221101	0.06935091239	0	0.06935091239	-0.06935091239
mt-Nd1.TF	2	6	4.413170509	-4.413170509	0.00001140506469	0.00001140506469	2.117721632	-2.117721632	0.1689158188	0	0.1689158188	-0.1689158188
Apobec3.TF	3	2	-1.606918585	1.606918585	0.1084226857	0.1084226857	-0.6174800269	0.6174800269	-0.1097523168	0	-0.1097523168	0.1097523168
Cd52.TF	5	2	4.392006865	-4.392006865	0.0000121288945	0.0000121288945	2.11079833	-2.11079833	0.2512674631	0	0.2512674631	-0.2512674631
Tmsb4x.TF	6	6	4.307650672	-4.307650672	0.00001775018833	0.00001775018833	2.067484108	-2.067484108	0.2975332734	0	0.2975332734	-0.2975332734
Cd83.TF	7	8	4.295510887	-4.295510887	0.00001879165272	0.00001879165272	2.060927712	-2.060927712	0.1447170505	0	0.1447170505	-0.1447170505
Fchsd2.TF	7	2	4.288661936	-4.288661936	0.00001935558183	0.00001935558183	2.057520191	-2.057520191	0.1502829343	0	0.1502829343	-0.1502829343
Gm42820.TF	13	11	4.282812041	-4.282812041	0.00001991232248	0.00001991232248	2.054247319	-2.054247319	0.05899313661	0	0.05899313661	-0.05899313661
Ncf4.TF	9	3	4.261813509	-4.261813509	0.00002176557285	0.00002176557285	2.043945801	-2.043945801	0.1325480731	0	0.1325480731	-0.1325480731
Nr2f6.TF	5	6	4.262413222	-4.262413222	0.00002181855268	0.00002181855268	2.043663712	-2.043663712	0.1335744113	0	0.1335744113	-0.1335744113
Adam19.TF	13	11	4.240903549	-4.240903549	0.00002383342435	0.00002383342435	2.033390869	-2.033390869	0.1072168359	0	0.1072168359	-0.1072168359
Zcchc18.TF	7	12	4.22310177	-4.22310177	0.00002614887769	0.00002614887769	2.022556806	-2.022556806	0.09766813265	0	0.09766813265	-0.09766813265
Ighg1.TF	10	15	4.209370908	-4.209370908	0.00002764516771	0.00002764516771	2.016029428	-2.016029428	0.07863331126	0	0.07863331126	-0.07863331126
Kcnb1.TF	10	14	4.16403519	-4.16403519	0.0000333128295	0.0000333128295	1.994012473	-1.994012473	0.06607274009	0	0.06607274009	-0.06607274009
Zmym2.TF	12	4	4.108057093	-4.108057093	0.0000423872591	0.0000423872591	1.965242733	-1.965242733	0.08995898219	0	0.08995898219	-0.08995898219
Fcgrt.TF	18	6	4.047370995	-4.047370995	0.00005489102645	0.00005489102645	1.933944012	-1.933944012	0.09546753041	0	0.09546753041	-0.09546753041
Pikfyve.TF	6	6	4.049043767	-4.049043767	0.00005511387389	0.00005511387389	1.933449837	-1.933449837	0.1181807855	0	0.1181807855	-0.1181807855
Lgals3.TF	14	12	4.018456115	-4.018456115	0.00006206703358	0.00006206703358	1.918907378	-1.918907378	0.07966135296	0	0.07966135296	-0.07966135296
Bhlhe40.TF	43	23	3.988118709	-3.988118709	0.00007032292165	0.00007032292165	1.903514865	-1.903514865	0.04328756797	0	0.04328756797	-0.04328756797
Cnr2.TF	6	6	3.987041786	-3.987041786	0.00007068666755	0.00007068666755	1.902876571	-1.902876571	0.1526606927	0	0.1526606927	-0.1526606927
Ms4a1.TF	20	2	3.926777821	-3.926777821	0.00009083046844	0.00009083046844	1.871621125	-1.871621125	0.2058555128	0	0.2058555128	-0.2058555128
Rnase6.TF	12	4	3.922839619	-3.922839619	0.00009200891192	0.00009200891192	1.87000166	-1.87000166	0.1442114842	0	0.1442114842	-0.1442114842
Tnfrsf18.TF	19	7	3.922843231	-3.922843231	0.00009251601884	0.00009251601884	1.869310767	-1.869310767	0.07916585527	0	0.07916585527	-0.07916585527
Ikzf3.TF	19	3	3.882503457	-3.882503457	0.0001086196536	0.0001086196536	1.849038319	-1.849038319	0.122823931	0	0.122823931	-0.122823931
Hspbap1.TF	27	8	3.869009584	-3.869009584	0.0001150611515	0.0001150611515	1.841711785	-1.841711785	0.06493150159	0	0.06493150159	-0.06493150159
Ptpn6.TF	13	4	3.861611805	-3.861611805	0.000118093931	0.000118093931	1.838394707	-1.838394707	0.09883431161	0	0.09883431161	-0.09883431161
Card11.TF	9	7	3.858349877	-3.858349877	0.00011969285	0.00011969285	1.836677949	-1.836677949	0.0919771503	0	0.0919771503	-0.0919771503
H2-DMb1.TF	32	6	3.850544575	-3.850544575	0.0001236621654	0.0001236621654	1.832507374	-1.832507374	0.1005853192	0	0.1005853192	-0.1005853192
Neurl3.TF	8	2	3.81736589	-3.81736589	0.0001416406932	0.0001416406932	1.81506369	-1.81506369	0.1412810177	0	0.1412810177	-0.1412810177
Rasgrp3.TF	6	4	3.810889886	-3.810889886	0.0001448731545	0.0001448731545	1.812149475	-1.812149475	0.1458505279	0	0.1458505279	-0.1458505279
Lncpint.TF	13	8	3.805822547	-3.805822547	0.0001478409732	0.0001478409732	1.809526997	-1.809526997	0.07970168347	0	0.07970168347	-0.07970168347
Hpse.TF	16	6	3.781802385	-3.781802385	0.000162779938	0.000162779938	1.797031974	-1.797031974	0.1079308393	0	0.1079308393	-0.1079308393
H2-Eb2.TF	19	3	3.754640957	-3.754640957	0.0001814660079	0.0001814660079	1.782833482	-1.782833482	0.1475675244	0	0.1475675244	-0.1475675244
Smarca4.TF	7	5	-1.671831397	1.671831397	0.09486637844	0.09486637844	-0.6556850479	0.6556850479	-0.07160345291	0	-0.07160345291	0.07160345291
Ighv1-73.TF	40	3	-1.352537679	1.352537679	0.1766102659	0.1766102659	-0.4641803166	0.4641803166	-0.07149207718	0	-0.07149207718	0.07149207718
Gbp9.TF	11	2	3.747736601	-3.747736601	0.000186584078	0.000186584078	1.779183328	-1.779183328	0.1191862657	0	0.1191862657	-0.1191862657
Cd44.TF	19	3	3.73465635	-3.73465635	0.0001978455638	0.0001978455638	1.77147053	-1.77147053	0.08882311821	0	0.08882311821	-0.08882311821
Bcar3.TF	25	6	3.715977947	-3.715977947	0.0002114119887	0.0002114119887	1.762706205	-1.762706205	0.0829187771	0	0.0829187771	-0.0829187771
Brwd1.TF	30	8	3.7052048	-3.7052048	0.0002199533115	0.0002199533115	1.75745392	-1.75745392	0.0683048959	0	0.0683048959	-0.0683048959
March1.TF	21	7	3.696248728	-3.696248728	0.0002278004945	0.0002278004945	1.752793671	-1.752793671	0.1097234395	0	0.1097234395	-0.1097234395
C920006O11Rik.TF	17	17	3.694927801	-3.694927801	0.0002289470254	0.0002289470254	1.752125356	-1.752125356	0.0552684596	0	0.0552684596	-0.0552684596
Rasgrp1.TF	13	6	3.680749668	-3.680749668	0.0002423731177	0.0002423731177	1.74452341	-1.74452341	0.09741354659	0	0.09741354659	-0.09741354659
Tmem163.TF	18	3	3.663179444	-3.663179444	0.000259127819	0.000259127819	1.735569504	-1.735569504	0.1240926776	0	0.1240926776	-0.1240926776
Adgrg1.TF	76	5	-1.527117206	1.527117206	0.127147227	0.127147227	-0.5699902156	0.5699902156	-0.0646794124	0	-0.0646794124	0.0646794124
Pld4.TF	17	3	3.658342617	-3.658342617	0.0002641483796	0.0002641483796	1.73299148	-1.73299148	0.09591604536	0	0.09591604536	-0.09591604536
Ppdpf.TF	8	2	3.643171664	-3.643171664	0.000279723884	0.000279723884	1.725274459	-1.725274459	0.1358791077	0	0.1358791077	-0.1358791077
Gm8369.TF	28	9	3.642830809	-3.642830809	0.0002802170865	0.0002802170865	1.725036695	-1.725036695	0.08949141689	0	0.08949141689	-0.08949141689
Swap70.TF	19	5	3.608216822	-3.608216822	0.0003201422556	0.0003201422556	1.706974732	-1.706974732	0.1146981513	0	0.1146981513	-0.1146981513
Reln.TF	17	12	3.602650637	-3.602650637	0.0003267115151	0.0003267115151	1.704205695	-1.704205695	0.07952515037	0	0.07952515037	-0.07952515037
Gramd3.TF	12	2	3.522087327	-3.522087327	0.0004459885881	0.0004459885881	1.661276511	-1.661276511	0.1074794321	0	0.1074794321	-0.1074794321
H2-Ab1.TF	28	7	3.474387824	-3.474387824	0.0005299075258	0.0005299075258	1.637073443	-1.637073443	0.1664619708	0	0.1664619708	-0.1664619708
Ccr7.TF	10	3	3.468331393	-3.468331393	0.0005407185348	0.0005407185348	1.634217902	-1.634217902	0.1154114034	0	0.1154114034	-0.1154114034
Ptgr1.TF	65	2	-1.721974886	1.721974886	0.08544462155	0.08544462155	-0.6846760442	0.6846760442	-0.0592944314	0	-0.0592944314	0.0592944314
Bst1.TF	42	2	-1.879061431	1.879061431	0.06056950818	0.06056950818	-0.7750052072	0.7750052072	-0.05909545637	0	-0.05909545637	0.05909545637
Slfn2.TF	8	3	3.461063572	-3.461063572	0.0005558066754	0.0005558066754	1.630319669	-1.630319669	0.1193459414	0	0.1193459414	-0.1193459414
Myl10.TF	32	2	-1.171900891	1.171900891	0.2415849432	0.2415849432	-0.3506066697	0.3506066697	-0.05870058245	0	-0.05870058245	0.05870058245
Eif5a.TF	4	4	-1.53508751	1.53508751	0.1250192925	0.1250192925	-0.5751278329	0.5751278329	-0.05863418363	0	-0.05863418363	0.05863418363
Dusp2.TF	6	2	-1.901830661	1.901830661	0.05742520087	0.05742520087	-0.7883807754	0.7883807754	-0.05794646866	0	-0.05794646866	0.05794646866
Cr2.TF	29	8	3.435229065	-3.435229065	0.0006121687844	0.0006121687844	1.616574418	-1.616574418	0.08812844144	0	0.08812844144	-0.08812844144
Ptma.TF	3	4	3.398168607	-3.398168607	0.0007011496649	0.0007011496649	1.597088683	-1.597088683	0.1340791895	0	0.1340791895	-0.1340791895
Myef2.TF	16	4	3.398005101	-3.398005101	0.0007014830255	0.0007014830255	1.597020073	-1.597020073	0.07025681221	0	0.07025681221	-0.07025681221
Ighv1-78.TF	77	4	-1.062026803	1.062026803	0.2885740388	0.2885740388	-0.278777657	0.278777657	-0.0572369177	0	-0.0572369177	0.0572369177
Gm15232.TF	13	6	3.313071526	-3.313071526	0.0009483682835	0.0009483682835	1.552971201	-1.552971201	0.06605234205	0	0.06605234205	-0.06605234205
Atg16l2.TF	6	3	-1.846187317	1.846187317	0.0651536619	0.0651536619	-0.7564455484	0.7564455484	-0.05716263475	0	-0.05716263475	0.05716263475
Impact.TF	12	4	3.285628795	-3.285628795	0.001045613131	0.001045613131	1.538480524	-1.538480524	0.0746049794	0	0.0746049794	-0.0746049794
Ms4a4c.TF	11	6	3.281309616	-3.281309616	0.001062178251	0.001062178251	1.536136282	-1.536136282	0.09507192678	0	0.09507192678	-0.09507192678
Gm45778.TF	24	6	3.257369805	-3.257369805	0.001155663375	0.001155663375	1.523503274	-1.523503274	0.05723013112	0	0.05723013112	-0.05723013112
Cybb.TF	18	2	3.245686025	-3.245686025	0.001207906405	0.001207906405	1.516845782	-1.516845782	0.147377383	0	0.147377383	-0.147377383
Rogdi.TF	11	3	3.237051228	-3.237051228	0.001239458324	0.001239458324	1.512951591	-1.512951591	0.08994341295	0	0.08994341295	-0.08994341295
Bank1.TF	22	2	3.223577832	-3.223577832	0.001301586039	0.001301586039	1.505541778	-1.505541778	0.1148542992	0	0.1148542992	-0.1148542992
Bcl7a.TF	25	8	-1.708531253	1.708531253	0.08778800456	0.08778800456	-0.6772514182	0.6772514182	-0.05538044514	0	-0.05538044514	0.05538044514
Gm42870.TF	16	4	3.21423617	-3.21423617	0.001343228327	0.001343228327	1.500754178	-1.500754178	0.09834221683	0	0.09834221683	-0.09834221683
Nxt1.TF	16	2	-1.90823362	1.90823362	0.05667881404	0.05667881404	-0.7916400686	0.7916400686	-0.05484072578	0	-0.05484072578	0.05484072578
Trim30b.TF	6	6	3.213516753	-3.213516753	0.001343246222	0.001343246222	1.50075215	-1.50075215	0.08682074557	0	0.08682074557	-0.08682074557
Dnase1l3.TF	9	6	3.196469766	-3.196469766	0.001424628623	0.001424628623	1.491774868	-1.491774868	0.1050537867	0	0.1050537867	-0.1050537867
Gm20234.TF	32	10	3.165233583	-3.165233583	0.001588547397	0.001588547397	1.475031334	-1.475031334	0.04392932674	0	0.04392932674	-0.04392932674
Vsir.TF	7	5	3.158905938	-3.158905938	0.001619495205	0.001619495205	1.472048226	-1.472048226	0.0757814069	0	0.0757814069	-0.0757814069
Pml.TF	15	2	3.141071986	-3.141071986	0.001725822955	0.001725822955	1.462180322	-1.462180322	0.08340018785	0	0.08340018785	-0.08340018785
Ech1.TF	9	2	-1.814897614	1.814897614	0.06980924767	0.06980924767	-0.7386066022	0.7386066022	-0.05427060471	0	-0.05427060471	0.05427060471
Hist1h2bc.TF	22	2	-1.887383851	1.887383851	0.05942767989	0.05942767989	-0.7797980478	0.7797980478	-0.05400472659	0	-0.05400472659	0.05400472659
Rpl37.TF	9	10	3.138049321	-3.138049321	0.001738375846	0.001738375846	1.461052115	-1.461052115	0.08936182339	0	0.08936182339	-0.08936182339
Ankrd33b.TF	27	2	-1.913667787	1.913667787	0.05599263006	0.05599263006	-0.7946664381	0.7946664381	-0.05363347138	0	-0.05363347138	0.05363347138
Cat.TF	13	2	-1.829677735	1.829677735	0.06759297294	0.06759297294	-0.746980246	0.746980246	-0.05363268563	0	-0.05363268563	0.05363268563
Fcrl1.TF	25	6	3.131048618	-3.131048618	0.001791753246	0.001791753246	1.456336061	-1.456336061	0.1074559234	0	0.1074559234	-0.1074559234
Ciita.TF	30	3	3.116044866	-3.116044866	0.001879179612	0.001879179612	1.448880897	-1.448880897	0.1412045251	0	0.1412045251	-0.1412045251
Phf11b.TF	13	6	3.109872573	-3.109872573	0.00191199938	0.00191199938	1.446163434	-1.446163434	0.07414989543	0	0.07414989543	-0.07414989543
Dexi.TF	24	8	3.097065989	-3.097065989	0.002001311955	0.002001311955	1.438977437	-1.438977437	0.05557335932	0	0.05557335932	-0.05557335932
Ell3.TF	11	4	3.090145444	-3.090145444	0.002043826097	0.002043826097	1.435658563	-1.435658563	0.08312891595	0	0.08312891595	-0.08312891595
Cd22.TF	12	3	3.084876	-3.084876	0.002079278495	0.002079278495	1.432938534	-1.432938534	0.09950635798	0	0.09950635798	-0.09950635798
Ncoa1.TF	20	6	3.083263279	-3.083263279	0.002098076345	0.002098076345	1.431513325	-1.431513325	0.06080338677	0	0.06080338677	-0.06080338677
Itgb7.TF	20	10	3.080821399	-3.080821399	0.002106928052	0.002106928052	1.430846217	-1.430846217	0.0583069039	0	0.0583069039	-0.0583069039
Lat2.TF	14	3	3.076518864	-3.076518864	0.002145219009	0.002145219009	1.427989392	-1.427989392	0.1075028075	0	0.1075028075	-0.1075028075
Atad3aos.TF	10	7	3.060626221	-3.060626221	0.00225325467	0.00225325467	1.420171345	-1.420171345	0.0577038896	0	0.0577038896	-0.0577038896
Mbnl2.TF	22	2	-1.751392557	1.751392557	0.08020781294	0.08020781294	-0.7018375409	0.7018375409	-0.05104106492	0	-0.05104106492	0.05104106492
Hvcn1.TF	15	2	3.030605911	-3.030605911	0.002497982533	0.002497982533	1.403646908	-1.403646908	0.1007290545	0	0.1007290545	-0.1007290545
Hdac7.TF	19	2	-1.65197531	1.65197531	0.09889631442	0.09889631442	-0.6439329768	0.6439329768	-0.04976093492	0	-0.04976093492	0.04976093492
Csrnp1.TF	16	2	-1.696797506	1.696797506	0.09006072792	0.09006072792	-0.6701905827	0.6701905827	-0.04933386389	0	-0.04933386389	0.04933386389
Selplg.TF	15	3	-1.904536979	1.904536979	0.05709753519	0.05709753519	-0.7898074817	0.7898074817	-0.0486937332	0	-0.0486937332	0.0486937332
Pdia6.TF	16	5	-1.917180298	1.917180298	0.05551562525	0.05551562525	-0.7967875159	0.7967875159	-0.0485045808	0	-0.0485045808	0.0485045808
Gimap3.TF	8	3	-1.765824657	1.765824657	0.07768961724	0.07768961724	-0.7103925657	0.7103925657	-0.04844271265	0	-0.04844271265	0.04844271265
H2-Q6.TF	22	4	3.025809999	-3.025809999	0.002544112063	0.002544112063	1.400697358	-1.400697358	0.08110897999	0	0.08110897999	-0.08110897999
Btla.TF	39	7	3.02157603	-3.02157603	0.002573688872	0.002573688872	1.398831532	-1.398831532	0.09202582528	0	0.09202582528	-0.09202582528
Tmem173.TF	24	4	3.00838402	-3.00838402	0.002686064018	0.002686064018	1.391914706	-1.391914706	0.06560714065	0	0.06560714065	-0.06560714065
Cenpw.TF	32	2	-1.737059962	1.737059962	0.08272187822	0.08272187822	-0.693496731	0.693496731	-0.04739438064	0	-0.04739438064	0.04739438064
Agl.TF	12	13	2.986304018	-2.986304018	0.002876750039	0.002876750039	1.380754302	-1.380754302	0.05082167717	0	0.05082167717	-0.05082167717
Hist1h1c.TF	10	4	-1.684026308	1.684026308	0.09250398845	0.09250398845	-0.6627460666	0.6627460666	-0.04721870768	0	-0.04721870768	0.04721870768
Hivep2.TF	11	2	-1.657024136	1.657024136	0.09783193027	0.09783193027	-0.6470022585	0.6470022585	-0.04710781016	0	-0.04710781016	0.04710781016
Irf5.TF	17	2	-1.701249887	1.701249887	0.0892334143	0.0892334143	-0.6727453407	0.6727453407	-0.04698488188	0	-0.04698488188	0.04698488188
Gm5111.TF	23	13	-1.864719309	1.864719309	0.06251529065	0.06251529065	-0.7669981129	0.7669981129	-0.04670211173	0	-0.04670211173	0.04670211173
D730044K07Rik.TF	15	10	2.966686957	-2.966686957	0.003070195854	0.003070195854	1.370094356	-1.370094356	0.04547492559	0	0.04547492559	-0.04547492559
Plin3.TF	28	2	-1.67098012	1.67098012	0.09509308705	0.09509308705	-0.65501428	0.65501428	-0.04635160393	0	-0.04635160393	0.04635160393
Larp7.TF	31	2	-1.656762507	1.656762507	0.09795094123	0.09795094123	-0.6466578649	0.6466578649	-0.04624989429	0	-0.04624989429	0.04624989429
Rbm24.TF	41	10	2.962508203	-2.962508203	0.003109506537	0.003109506537	1.368002369	-1.368002369	0.04742891539	0	0.04742891539	-0.04742891539
Lgals9.TF	13	2	-1.369682359	1.369682359	0.1711287217	0.1711287217	-0.4748571482	0.4748571482	-0.04566601437	0	-0.04566601437	0.04566601437
Inpp4b.TF	34	6	2.955137029	-2.955137029	0.003197058706	0.003197058706	1.363427387	-1.363427387	0.06533253878	0	0.06533253878	-0.06533253878
Kalrn.TF	43	12	2.945066438	-2.945066438	0.003299494669	0.003299494669	1.358215639	-1.358215639	0.04274183022	0	0.04274183022	-0.04274183022
Gm26735.TF	37	2	-1.56711391	1.56711391	0.1174552485	0.1174552485	-0.593902179	0.593902179	-0.04485820606	0	-0.04485820606	0.04485820606
Gfra2.TF	84	3	-1.786059182	1.786059182	0.0744374712	0.0744374712	-0.7217584018	0.7217584018	-0.04401401644	0	-0.04401401644	0.04401401644
Homer1.TF	10	8	2.936828116	-2.936828116	0.003373453291	0.003373453291	1.354542466	-1.354542466	0.06077497933	0	0.06077497933	-0.06077497933
Gm30054.TF	19	4	2.91272897	-2.91272897	0.003657841218	0.003657841218	1.341060887	-1.341060887	0.08770994624	0	0.08770994624	-0.08770994624
Gm20257.TF	30	7	2.911909433	-2.911909433	0.003671550519	0.003671550519	1.340435059	-1.340435059	0.04792592602	0	0.04792592602	-0.04792592602
Gpr183.TF	28	3	2.888818581	-2.888818581	0.003945692176	0.003945692176	1.328340997	-1.328340997	0.1415898832	0	0.1415898832	-0.1415898832
Dut.TF	14	4	-1.84238406	1.84238406	0.06573143755	0.06573143755	-0.7541791	0.7541791	-0.0434978027	0	-0.0434978027	0.0434978027
Tmem26.TF	36	11	2.888511155	-2.888511155	0.003946883618	0.003946883618	1.3282901	-1.3282901	0.04772301663	0	0.04772301663	-0.04772301663
Ifitm3.TF	27	4	-1.526403561	1.526403561	0.1272898406	0.1272898406	-0.5696480419	0.5696480419	-0.04325983942	0	-0.04325983942	0.04325983942
Lyar.TF	14	2	-1.44706889	1.44706889	0.1482348527	0.1482348527	-0.5220169504	0.5220169504	-0.04301573346	0	-0.04301573346	0.04301573346
Nop58.TF	39	2	-1.531070308	1.531070308	0.1261236466	0.1261236466	-0.5724539717	0.5724539717	-0.042998145	0	-0.042998145	0.042998145
Ucp2.TF	3	4	2.88740913	-2.88740913	0.003966634004	0.003966634004	1.327448389	-1.327448389	0.211045393	0	0.211045393	-0.211045393
Bcr.TF	31	3	-1.76104561	1.76104561	0.07856043158	0.07856043158	-0.7074107082	0.7074107082	-0.04261583122	0	-0.04261583122	0.04261583122
Trip11.TF	11	2	-1.372752317	1.372752317	0.1701757035	0.1701757035	-0.4767355749	0.4767355749	-0.04217471541	0	-0.04217471541	0.04217471541
Hk2.TF	20	15	2.878262258	-2.878262258	0.004077728808	0.004077728808	1.322782584	-1.322782584	0.03967867875	0	0.03967867875	-0.03967867875
Dennd1c.TF	38	4	2.868880934	-2.868880934	0.004211948163	0.004211948163	1.31729501	-1.31729501	0.0602226802	0	0.0602226802	-0.0602226802
Gm42819.TF	47	6	2.860760045	-2.860760045	0.004302256772	0.004302256772	1.313690098	-1.313690098	0.05240907453	0	0.05240907453	-0.05240907453
Entpd7.TF	27	6	2.830338536	-2.830338536	0.004733806728	0.004733806728	1.297345243	-1.297345243	0.04787296547	0	0.04787296547	-0.04787296547
Mast4.TF	15	3	2.829888731	-2.829888731	0.004743406733	0.004743406733	1.296997014	-1.296997014	0.0832394872	0	0.0832394872	-0.0832394872
B4galnt1.TF	15	3	2.828212295	-2.828212295	0.004763048964	0.004763048964	1.296286469	-1.296286469	0.06359371706	0	0.06359371706	-0.06359371706
Ero1lb.TF	18	2	2.820647181	-2.820647181	0.004882759144	0.004882759144	1.292011675	-1.292011675	0.07677043468	0	0.07677043468	-0.07677043468
Smagp.TF	7	9	2.811801936	-2.811801936	0.004999564075	0.004999564075	1.287929726	-1.287929726	0.07611684503	0	0.07611684503	-0.07611684503
Ighv1-77.TF	150	4	-0.6057631977	0.6057631977	0.5448670819	0.5448670819	-0.05635161767	0.05635161767	-0.04069337809	0	-0.04069337809	0.04069337809
Glul.TF	9	4	2.812071865	-2.812071865	0.004999832361	0.004999832361	1.287920449	-1.287920449	0.06570767182	0	0.06570767182	-0.06570767182
Serpina3g.TF	16	4	2.812106945	-2.812106945	0.005005438479	0.005005438479	1.287726687	-1.287726687	0.06955720031	0	0.06955720031	-0.06955720031
Card6.TF	14	5	2.807661017	-2.807661017	0.005076857417	0.005076857417	1.285275034	-1.285275034	0.06562036728	0	0.06562036728	-0.06562036728
Ptges3.TF	19	3	-1.535109497	1.535109497	0.1250617759	0.1250617759	-0.5750246679	0.5750246679	-0.04034800484	0	-0.04034800484	0.04034800484
Stx7.TF	35	2	2.799248756	-2.799248756	0.005206049678	0.005206049678	1.28091713	-1.28091713	0.03689566233	0	0.03689566233	-0.03689566233
Lancl1.TF	16	8	2.794556159	-2.794556159	0.005277008047	0.005277008047	1.278564351	-1.278564351	0.04888779891	0	0.04888779891	-0.04888779891
Selenos.TF	16	2	-1.24167276	1.24167276	0.2147190703	0.2147190703	-0.3950767398	0.3950767398	-0.04004616676	0	-0.04004616676	0.04004616676
Ripor2.TF	13	2	-1.323516671	1.323516671	0.1859909481	0.1859909481	-0.4463835614	0.4463835614	-0.04000969434	0	-0.04000969434	0.04000969434
Lman1.TF	25	4	-1.790919087	1.790919087	0.07363266846	0.07363266846	-0.7246293736	0.7246293736	-0.03991432784	0	-0.03991432784	0.03991432784
Socs1.TF	23	9	2.791254578	-2.791254578	0.005328723413	0.005328723413	1.276867281	-1.276867281	0.05755205631	0	0.05755205631	-0.05755205631
Myo1e.TF	13	7	2.745586661	-2.745586661	0.00613546919	0.00613546919	1.252127752	-1.252127752	0.0632819116	0	0.0632819116	-0.0632819116
Gm37065.TF	33	2	-1.378593696	1.378593696	0.1683964444	0.1683964444	-0.4802606773	0.4802606773	-0.03959715029	0	-0.03959715029	0.03959715029
Cd2.TF	24	3	2.742425416	-2.742425416	0.006198844986	0.006198844986	1.250308892	-1.250308892	0.09765746837	0	0.09765746837	-0.09765746837
Sdf2.TF	32	3	-1.887902851	1.887902851	0.0593456858	0.0593456858	-0.780144987	0.780144987	-0.03935526418	0	-0.03935526418	0.03935526418
Tapbp.TF	16	2	-1.449693779	1.449693779	0.1474641369	0.1474641369	-0.5236857469	0.5236857469	-0.03925603926	0	-0.03925603926	0.03925603926
Hsd17b11.TF	31	2	-1.364953717	1.364953717	0.1726427383	0.1726427383	-0.4718866801	0.4718866801	-0.03913482564	0	-0.03913482564	0.03913482564
Cxcr5.TF	18	3	2.729466818	-2.729466818	0.006448861624	0.006448861624	1.243290462	-1.243290462	0.09239340576	0	0.09239340576	-0.09239340576
Ripor1.TF	26	4	-1.900718463	1.900718463	0.05762470817	0.05762470817	-0.7875152246	0.7875152246	-0.03901414237	0	-0.03901414237	0.03901414237
Gm15675.TF	52	12	2.718686107	-2.718686107	0.006654138425	0.006654138425	1.237705712	-1.237705712	0.04324799923	0	0.04324799923	-0.04324799923
Arl13b.TF	24	8	2.710733142	-2.710733142	0.006816722973	0.006816722973	1.233389517	-1.233389517	0.03920803842	0	0.03920803842	-0.03920803842
Arpp21.TF	41	4	-1.791997744	1.791997744	0.07346718594	0.07346718594	-0.7252226689	0.7252226689	-0.0386203006	0	-0.0386203006	0.0386203006
Impdh1.TF	133	6	-1.263181071	1.263181071	0.2069074369	0.2069074369	-0.4085993602	0.4085993602	-0.03861922067	0	-0.03861922067	0.03861922067
Polg2.TF	11	8	2.705291926	-2.705291926	0.006915176493	0.006915176493	1.230819843	-1.230819843	0.0480923858	0	0.0480923858	-0.0480923858
Tmem176a.TF	48	2	-1.320140822	1.320140822	0.1871802489	0.1871802489	-0.4441675746	0.4441675746	-0.03853238581	0	-0.03853238581	0.03853238581
H2-DMb2.TF	47	3	2.700915119	-2.700915119	0.007030434141	0.007030434141	1.227852304	-1.227852304	0.1520687273	0	0.1520687273	-0.1520687273
Arrdc1.TF	23	4	-1.957894545	1.957894545	0.05050396287	0.05050396287	-0.8199933659	0.8199933659	-0.03834356806	0	-0.03834356806	0.03834356806
Aldoa.TF	4	3	-1.359039816	1.359039816	0.1743696209	0.1743696209	-0.4685187761	0.4685187761	-0.03833319266	0	-0.03833319266	0.03833319266
Gm45548.TF	13	2	-1.229873435	1.229873435	0.2190898397	0.2190898397	-0.3876353834	0.3876353834	-0.03825946736	0	-0.03825946736	0.03825946736
Trio.TF	21	5	2.687165668	-2.687165668	0.007329946731	0.007329946731	1.220336856	-1.220336856	0.06376467849	0	0.06376467849	-0.06376467849
Gdf11.TF	5	4	-1.436036578	1.436036578	0.1512390882	0.1512390882	-0.5155667965	0.5155667965	-0.03785993992	0	-0.03785993992	0.03785993992
Fam43a.TF	28	5	-1.91017811	1.91017811	0.05639385103	0.05639385103	-0.7928933537	0.7928933537	-0.03758013491	0	-0.03758013491	0.03758013491
Gm26669.TF	10	10	2.674054141	-2.674054141	0.007586568235	0.007586568235	1.214109996	-1.214109996	0.05220914157	0	0.05220914157	-0.05220914157
Mfsd1.TF	16	5	-1.948226213	1.948226213	0.05166104689	0.05166104689	-0.814478567	0.814478567	-0.03743796751	0	-0.03743796751	0.03743796751
Ccrl2.TF	10	3	2.665514038	-2.665514038	0.007789363669	0.007789363669	1.209319091	-1.209319091	0.06822920185	0	0.06822920185	-0.06822920185
Eif2ak2.TF	34	2	-1.198550812	1.198550812	0.231059509	0.231059509	-0.367681033	0.367681033	-0.03729561781	0	-0.03729561781	0.03729561781
Lef1.TF	36	2	-1.128763906	1.128763906	0.2593392075	0.2593392075	-0.3226919648	0.3226919648	-0.03727647929	0	-0.03727647929	0.03727647929
Dst.TF	12	6	-1.89692819	1.89692819	0.05811884099	0.05811884099	-0.785381559	0.785381559	-0.03717169653	0	-0.03717169653	0.03717169653
Ighv8-8.TF	44	4	-1.741134434	1.741134434	0.08200904001	0.08200904001	-0.6958420486	0.6958420486	-0.03712250916	0	-0.03712250916	0.03712250916
Gm34095.TF	52	3	-1.524813819	1.524813819	0.1276755336	0.1276755336	-0.5687239805	0.5687239805	-0.03711984909	0	-0.03711984909	0.03711984909
Phldb3.TF	39	2	-1.230886652	1.230886652	0.2187267804	0.2187267804	-0.3882502202	0.3882502202	-0.03679593316	0	-0.03679593316	0.03679593316
Cd55.TF	10	3	2.65093868	-2.65093868	0.0081397734	0.0081397734	1.201293667	-1.201293667	0.08148672849	0	0.08148672849	-0.08148672849
Gpr174.TF	10	2	2.648723472	-2.648723472	0.008206040724	0.008206040724	1.199810201	-1.199810201	0.08595950497	0	0.08595950497	-0.08595950497
Emp3.TF	7	3	-1.326074437	1.326074437	0.1850882905	0.1850882905	-0.4480713248	0.4480713248	-0.03627333319	0	-0.03627333319	0.03627333319
Zfp518a.TF	39	4	-1.796894582	1.796894582	0.07269843733	0.07269843733	-0.7279923039	0.7279923039	-0.03625846849	0	-0.03625846849	0.03625846849
Rgs13.TF	70	19	2.645995803	-2.645995803	0.008262904452	0.008262904452	1.198545611	-1.198545611	0.03783123334	0	0.03783123334	-0.03783123334
Kynu.TF	8	3	2.642590025	-2.642590025	0.008346330574	0.008346330574	1.196704065	-1.196704065	0.1163774487	0	0.1163774487	-0.1163774487
Ube2c.TF	17	2	-1.447636802	1.447636802	0.1480718259	0.1480718259	-0.5223694597	0.5223694597	-0.03605358511	0	-0.03605358511	0.03605358511
Mdfic.TF	18	10	2.637020173	-2.637020173	0.00847068678	0.00847068678	1.193988808	-1.193988808	0.03978501707	0	0.03978501707	-0.03978501707
Npm1.TF	13	7	-0.9128039242	0.9128039242	0.3615617183	0.3615617183	-0.1771437487	0.1771437487	-0.03597863193	0	-0.03597863193	0.03597863193
Gm14302.TF	16	11	2.635746698	-2.635746698	0.0084983475	0.0084983475	1.19338961	-1.19338961	0.04282794806	0	0.04282794806	-0.04282794806
Ebf1.TF	6	3	-0.7255544276	0.7255544276	0.4683212269	0.4683212269	-0.03974527131	0.03974527131	-0.03592147032	0	-0.03592147032	0.03592147032
Pygm.TF	6	7	-1.869985264	1.869985264	0.06170673683	0.06170673683	-0.7703014254	0.7703014254	-0.03586475154	0	-0.03586475154	0.03586475154
Hsd11b1.TF	14	4	-1.584349041	1.584349041	0.1133941897	0.1133941897	-0.604336655	0.604336655	-0.03584760482	0	-0.03584760482	0.03584760482
Hist2h4.TF	18	9	2.626383888	-2.626383888	0.008739900884	0.008739900884	1.188228467	-1.188228467	0.04724958893	0	0.04724958893	-0.04724958893
Ckap4.TF	28	4	-1.798144057	1.798144057	0.07246948835	0.07246948835	-0.7288214892	0.7288214892	-0.03561071556	0	-0.03561071556	0.03561071556
Cop1.TF	10	3	2.615045313	-2.615045313	0.009032006774	0.009032006774	1.182151686	-1.182151686	0.04274615738	0	0.04274615738	-0.04274615738
Sbk1.TF	11	3	-1.392104471	1.392104471	0.1641970646	0.1641970646	-0.4886767966	0.4886767966	-0.03474275837	0	-0.03474275837	0.03474275837
Ivns1abp.TF	11	2	-1.171830003	1.171830003	0.2415580311	0.2415580311	-0.3506498009	0.3506498009	-0.03467933615	0	-0.03467933615	0.03467933615
Cpm.TF	54	4	-1.700389137	1.700389137	0.08942237666	0.08942237666	-0.6721602747	0.6721602747	-0.03465096241	0	-0.03465096241	0.03465096241
Slc12a2.TF	11	11	2.61275992	-2.61275992	0.009083359484	0.009083359484	1.181101219	-1.181101219	0.03882113376	0	0.03882113376	-0.03882113376
Chmp2b.TF	26	3	2.612236708	-2.612236708	0.009107522577	0.009107522577	1.180608738	-1.180608738	0.0329309163	0	0.0329309163	-0.0329309163
Plscr3.TF	42	2	-1.174913658	1.174913658	0.2403795809	0.2403795809	-0.3525410368	0.3525410368	-0.03447881258	0	-0.03447881258	0.03447881258
Ifi47.TF	44	4	-1.662898164	1.662898164	0.09671330988	0.09671330988	-0.6502544327	0.6502544327	-0.03444355565	0	-0.03444355565	0.03444355565
Rad21.TF	11	2	-1.23142811	1.23142811	0.2184876596	0.2184876596	-0.3886554895	0.3886554895	-0.03433639337	0	-0.03433639337	0.03433639337
Ighv1-85.TF	137	4	-0.5587879127	0.5587879127	0.5764838764	0.5764838764	-0.09645321634	0.09645321634	-0.03430507293	0	-0.03430507293	0.03430507293
H2-Ob.TF	12	3	2.609925473	-2.609925473	0.009178063592	0.009178063592	1.179177522	-1.179177522	0.07880015411	0	0.07880015411	-0.07880015411
Trib2.TF	35	2	-1.249750528	1.249750528	0.2117369015	0.2117369015	-0.4002045563	0.4002045563	-0.03412861174	0	-0.03412861174	0.03412861174
Steap4.TF	77	6	-1.865064502	1.865064502	0.062457618	0.062457618	-0.7672326248	0.7672326248	-0.0339442682	0	-0.0339442682	0.0339442682
Zfp407.TF	27	5	-1.76390812	1.76390812	0.07809776429	0.07809776429	-0.7089918417	0.7089918417	-0.03393976515	0	-0.03393976515	0.03393976515
Gm4759.TF	38	2	-1.180658915	1.180658915	0.2380723233	0.2380723233	-0.3562585335	0.3562585335	-0.03392495383	0	-0.03392495383	0.03392495383
Dennd1b.TF	27	3	-1.358326913	1.358326913	0.1747379602	0.1747379602	-0.4678031591	0.4678031591	-0.03389370384	0	-0.03389370384	0.03389370384
Cd84.TF	29	3	-1.431174724	1.431174724	0.1527461066	0.1527461066	-0.5123632947	0.5123632947	-0.03384277552	0	-0.03384277552	0.03384277552
Slamf1.TF	24	20	2.609283042	-2.609283042	0.009179420929	0.009179420929	1.179150078	-1.179150078	0.02792813554	0	0.02792813554	-0.02792813554
Gars.TF	31	2	2.609359739	-2.609359739	0.009206172393	0.009206172393	1.178609901	-1.178609901	0.03966514826	0	0.03966514826	-0.03966514826
Fam129c.TF	13	5	-1.180832913	1.180832913	0.2379550058	0.2379550058	-0.3564480831	0.3564480831	-0.03367296203	0	-0.03367296203	0.03367296203
Trim12a.TF	18	2	-1.269458668	1.269458668	0.2046204572	0.2046204572	-0.412615097	0.412615097	-0.03364090786	0	-0.03364090786	0.03364090786
Ttyh3.TF	54	2	2.587541941	-2.587541941	0.009800390954	0.009800390954	1.166951688	-1.166951688	0.03785450808	0	0.03785450808	-0.03785450808
Gbp7.TF	72	4	-1.785361011	1.785361011	0.07456620475	0.07456620475	-0.7213013728	0.7213013728	-0.03346115915	0	-0.03346115915	0.03346115915
Hnrnpd.TF	2	2	-0.9458427874	0.9458427874	0.3444017739	0.3444017739	-0.2002396358	0.2002396358	-0.03336247655	0	-0.03336247655	0.03336247655
Pnp.TF	27	2	-1.05795239	1.05795239	0.2903855376	0.2903855376	-0.2761293843	0.2761293843	-0.03333174344	0	-0.03333174344	0.03333174344
Ctsb.TF	27	4	-1.498806252	1.498806252	0.1342673426	0.1342673426	-0.5532216586	0.5532216586	-0.03329367756	0	-0.03329367756	0.03329367756
Dntt.TF	210	6	-0.6995150643	0.6995150643	0.4844587547	0.4844587547	-0.01948299168	0.01948299168	-0.03290762741	0	-0.03290762741	0.03290762741
Tifa.TF	19	9	-0.8470730155	0.8470730155	0.3971995296	0.3971995296	-0.1303012515	0.1303012515	-0.0328815776	0	-0.0328815776	0.0328815776
Cd9.TF	17	3	2.577782944	-2.577782944	0.01009212155	0.01009212155	1.161452624	-1.161452624	0.06813424705	0	0.06813424705	-0.06813424705
Tcf7l2.TF	61	3	-1.361861929	1.361861929	0.1735894419	0.1735894419	-0.4700377024	0.4700377024	-0.0328584013	0	-0.0328584013	0.0328584013
Kif21b.TF	52	2	-1.141138928	1.141138928	0.2541523342	0.2541523342	-0.3307398971	0.3307398971	-0.03282302865	0	-0.03282302865	0.03282302865
Hes6.TF	15	3	-1.416000316	1.416000316	0.1570939931	0.1570939931	-0.5032366113	0.5032366113	-0.03267741456	0	-0.03267741456	0.03267741456
Ubl3.TF	33	5	-1.650899904	1.650899904	0.09905425867	0.09905425867	-0.6434795885	0.6434795885	-0.03263532783	0	-0.03263532783	0.03263532783
Smpdl3a.TF	15	7	-1.769850034	1.769850034	0.07703054999	0.07703054999	-0.712666267	0.712666267	-0.0324562087	0	-0.0324562087	0.0324562087
Rfxap.TF	14	2	-1.937227548	1.937227548	0.05294820384	0.05294820384	-0.8084580151	0.8084580151	-0.03242506121	0	-0.03242506121	0.03242506121
Usp16.TF	33	3	2.556782444	-2.556782444	0.01070188737	0.01070188737	1.150392606	-1.150392606	0.03258250229	0	0.03258250229	-0.03258250229
Arel1.TF	14	4	-1.444504412	1.444504412	0.1489093823	0.1489093823	-0.5205611786	0.5205611786	-0.03213751681	0	-0.03213751681	0.03213751681
Anxa6.TF	18	2	-1.224191313	1.224191313	0.2211920148	0.2211920148	-0.3840868219	0.3840868219	-0.03206999731	0	-0.03206999731	0.03206999731
Ythdf3.TF	23	3	2.530919504	-2.530919504	0.01149559174	0.01149559174	1.136790562	-1.136790562	0.03409202949	0	0.03409202949	-0.03409202949
Arhgef12.TF	26	11	2.529498364	-2.529498364	0.01155884945	0.01155884945	1.135741963	-1.135741963	0.03688553114	0	0.03688553114	-0.03688553114
Ranbp1.TF	27	2	-1.04820109	1.04820109	0.2948194416	0.2948194416	-0.2696797047	0.2696797047	-0.03179275609	0	-0.03179275609	0.03179275609
Nhp2.TF	28	5	-1.060628871	1.060628871	0.2891431291	0.2891431291	-0.2779448512	0.2779448512	-0.03167922856	0	-0.03167922856	0.03167922856
Lrif1.TF	32	7	2.52769017	-2.52769017	0.01162633324	0.01162633324	1.134628791	-1.134628791	0.03981604318	0	0.03981604318	-0.03981604318
Lipa.TF	29	4	-1.5313825	1.5313825	0.1260430251	0.1260430251	-0.5726486185	0.5726486185	-0.03150207054	0	-0.03150207054	0.03150207054
Wbp1.TF	27	7	-1.789173668	1.789173668	0.07388141905	0.07388141905	-0.7237394567	0.7237394567	-0.03146585444	0	-0.03146585444	0.03146585444
Birc2.TF	8	2	-1.095179057	1.095179057	0.2737161819	0.2737161819	-0.3008060567	0.3008060567	-0.0313005091	0	-0.0313005091	0.0313005091
Eif2ak3.TF	21	3	-1.354876566	1.354876566	0.175782377	0.175782377	-0.4657792352	0.4657792352	-0.03126535054	0	-0.03126535054	0.03126535054
Ifitm2.TF	45	3	-0.7878303348	0.7878303348	0.4310288917	0.4310288917	-0.08687764493	0.08687764493	-0.03122368005	0	-0.03122368005	0.03122368005
Hist3h2ba.TF	17	2	-1.187353053	1.187353053	0.2353670743	0.2353670743	-0.3606425287	0.3606425287	-0.03120645226	0	-0.03120645226	0.03120645226
Myzap.TF	34	10	2.525415887	-2.525415887	0.01169184859	0.01169184859	1.133553442	-1.133553442	0.0423622627	0	0.0423622627	-0.0423622627
Anp32b.TF	21	2	-0.7982997282	0.7982997282	0.4249014539	0.4249014539	-0.09468495394	0.09468495394	-0.03115552593	0	-0.03115552593	0.03115552593
Gpr18.TF	35	2	-1.122679858	1.122679858	0.2619166273	0.2619166273	-0.318723859	0.318723859	-0.03107898802	0	-0.03107898802	0.03107898802
Sdf2l1.TF	20	5	-1.155108262	1.155108262	0.2483803581	0.2483803581	-0.3397976738	0.3397976738	-0.03106558234	0	-0.03106558234	0.03106558234
Dalrd3.TF	65	2	-1.200580111	1.200580111	0.2302739526	0.2302739526	-0.3689724726	0.3689724726	-0.03102639634	0	-0.03102639634	0.03102639634
Atp2b4.TF	74	3	-1.291686823	1.291686823	0.1968442761	0.1968442761	-0.4264736297	0.4264736297	-0.03093853104	0	-0.03093853104	0.03093853104
Gm49085.TF	28	7	-1.601534993	1.601534993	0.1095608607	0.1095608607	-0.6144334395	0.6144334395	-0.03091802522	0	-0.03091802522	0.03091802522
Nrbp1.TF	14	2	-1.207431706	1.207431706	0.2275652264	0.2275652264	-0.3734445941	0.3734445941	-0.03080836806	0	-0.03080836806	0.03080836806
Dck.TF	18	3	-1.056655107	1.056655107	0.2909558778	0.2909558778	-0.2752971948	0.2752971948	-0.03063199002	0	-0.03063199002	0.03063199002
Tspan32.TF	32	3	-1.603153236	1.603153236	0.1092521648	0.1092521648	-0.6152574785	0.6152574785	-0.03056088942	0	-0.03056088942	0.03056088942
Naa16.TF	5	2	-1.515281618	1.515281618	0.1299436765	0.1299436765	-0.5633287087	0.5633287087	-0.03035279817	0	-0.03035279817	0.03035279817
Gm11346.TF	9	9	-1.476234897	1.476234897	0.1401573795	0.1401573795	-0.5398062654	0.5398062654	-0.03032049138	0	-0.03032049138	0.03032049138
Irgm1.TF	24	4	-1.531627879	1.531627879	0.1259716624	0.1259716624	-0.5728209838	0.5728209838	-0.03030908701	0	-0.03030908701	0.03030908701
Blk.TF	23	4	2.523264164	-2.523264164	0.01179052763	0.01179052763	1.131943585	-1.131943585	0.05556601281	0	0.05556601281	-0.05556601281
Snx29.TF	93	6	-1.588528461	1.588528461	0.1125599284	0.1125599284	-0.6065130305	0.6065130305	-0.0302283022	0	-0.0302283022	0.0302283022
Pdia4.TF	20	3	-1.315213795	1.315213795	0.1887544992	0.1887544992	-0.4412476702	0.4412476702	-0.03020751233	0	-0.03020751233	0.03020751233
Rif1.TF	24	2	-0.9895223557	0.9895223557	0.3227135467	0.3227135467	-0.2300620869	0.2300620869	-0.03020619729	0	-0.03020619729	0.03020619729
Gm16124.TF	47	12	-1.929313249	1.929313249	0.05402797117	0.05402797117	-0.8034964119	0.8034964119	-0.0301999918	0	-0.0301999918	0.0301999918
Rnf38.TF	8	2	2.52179659	-2.52179659	0.01179309869	0.01179309869	1.131901797	-1.131901797	0.04948590384	0	0.04948590384	-0.04948590384
Spn.TF	11	3	-1.276700694	1.276700694	0.2019911306	0.2019911306	-0.4172651137	0.4172651137	-0.03015377272	0	-0.03015377272	0.03015377272
Plcb2.TF	27	5	-1.533430033	1.533430033	0.1255196856	0.1255196856	-0.5739142479	0.5739142479	-0.03007090784	0	-0.03007090784	0.03007090784
Rnase12.TF	60	6	-1.32986849	1.32986849	0.1839292492	0.1839292492	-0.4502459834	0.4502459834	-0.03003378082	0	-0.03003378082	0.03003378082
Tcirg1.TF	35	2	-1.026938299	1.026938299	0.3047499956	0.3047499956	-0.2553936584	0.2553936584	-0.02992219511	0	-0.02992219511	0.02992219511
Ighv1-83.TF	117	4	-1.547477457	1.547477457	0.1221484743	0.1221484743	-0.5821567982	0.5821567982	-0.0297346865	0	-0.0297346865	0.0297346865
BC147527.TF	17	8	2.522428065	-2.522428065	0.01180747255	0.01180747255	1.131668321	-1.131668321	0.04418478735	0	0.04418478735	-0.04418478735
P2ry10b.TF	9	5	-1.470514946	1.470514946	0.1417253954	0.1417253954	-0.5362998151	0.5362998151	-0.02958319621	0	-0.02958319621	0.02958319621
Rexo2.TF	13	4	-1.546672906	1.546672906	0.1222426596	0.1222426596	-0.5819243661	0.5819243661	-0.02957373422	0	-0.02957373422	0.02957373422
Actb.TF	3	3	-0.7090260619	0.7090260619	0.4784750117	0.4784750117	-0.02699067481	0.02699067481	-0.02923323605	0	-0.02923323605	0.02923323605
Dnajc7.TF	6	3	-0.4943719464	0.4943719464	0.6211863313	0.6211863313	-0.1542990033	0.1542990033	-0.02915972998	0	-0.02915972998	0.02915972998
Lrp6.TF	18	5	2.508322882	-2.508322882	0.0122597247	0.0122597247	1.124445361	-1.124445361	0.04811050659	0	0.04811050659	-0.04811050659
Hhex.TF	17	2	-0.9528085102	0.9528085102	0.3409538313	0.3409538313	-0.2049306725	0.2049306725	-0.02882705753	0	-0.02882705753	0.02882705753
mt-Rnr2.TF	4	5	2.50462766	-2.50462766	0.01240416958	0.01240416958	1.122187068	-1.122187068	0.09126985789	0	0.09126985789	-0.09126985789
Txndc16.TF	27	4	-1.459143705	1.459143705	0.1448354524	0.1448354524	-0.5294219194	0.5294219194	-0.02860875117	0	-0.02860875117	0.02860875117
Cenpe.TF	22	2	-1.257577074	1.257577074	0.2088900819	0.2088900819	-0.40513922	0.40513922	-0.02849218964	0	-0.02849218964	0.02849218964
Hmgb3.TF	28	2	-0.9840455943	0.9840455943	0.3254084603	0.3254084603	-0.2263138003	0.2263138003	-0.0284091609	0	-0.0284091609	0.0284091609
Gm47283.TF	14	2	-1.038517849	1.038517849	0.2993188241	0.2993188241	-0.2631803268	0.2631803268	-0.02836008051	0	-0.02836008051	0.02836008051
Slc4a7.TF	97	2	-1.022243728	1.022243728	0.3069848097	0.3069848097	-0.252207614	0.252207614	-0.02830061231	0	-0.02830061231	0.02830061231
Hist4h4.TF	25	4	-1.160242614	1.160242614	0.2462710245	0.2462710245	-0.3431356457	0.3431356457	-0.02827583873	0	-0.02827583873	0.02827583873
Pecam1.TF	17	2	-1.159882289	1.159882289	0.2463950368	0.2463950368	-0.3429389769	0.3429389769	-0.02822082514	0	-0.02822082514	0.02822082514
Tyrobp.TF	29	4	2.495031103	-2.495031103	0.01274316327	0.01274316327	1.116975278	-1.116975278	0.06084938694	0	0.06084938694	-0.06084938694
Ccdc181.TF	31	8	-1.85824715	1.85824715	0.06340970812	0.06340970812	-0.7633825834	0.7633825834	-0.0280635562	0	-0.0280635562	0.0280635562
H1f0.TF	9	3	-0.8896364586	0.8896364586	0.3738913639	0.3738913639	-0.160782193	0.160782193	-0.02802897166	0	-0.02802897166	0.02802897166
Gm34220.TF	25	3	-1.16599385	1.16599385	0.2439394494	0.2439394494	-0.3468431984	0.3468431984	-0.02802834993	0	-0.02802834993	0.02802834993
Ltb.TF	7	2	-0.7384697672	0.7384697672	0.4604182365	0.4604182365	-0.04969005596	0.04969005596	-0.02802720946	0	-0.02802720946	0.02802720946
Fam49a.TF	24	4	-1.314810492	1.314810492	0.1889152676	0.1889152676	-0.4409503253	0.4409503253	-0.02797591811	0	-0.02797591811	0.02797591811
Gsn.TF	41	3	-1.242110946	1.242110946	0.214551131	0.214551131	-0.3953644036	0.3953644036	-0.02794961028	0	-0.02794961028	0.02794961028
Gm17745.TF	16	5	-1.422605608	1.422605608	0.15513173	0.15513173	-0.5073346846	0.5073346846	-0.0278998033	0	-0.0278998033	0.0278998033
Cdk6.TF	30	4	-1.388353402	1.388353402	0.1653780769	0.1653780769	-0.4862959663	0.4862959663	-0.02785655776	0	-0.02785655776	0.02785655776
Atf6b.TF	33	2	-1.810335384	1.810335384	0.07053583171	0.07053583171	-0.7359059793	0.7359059793	-0.0278564439	0	-0.0278564439	0.0278564439
Arap1.TF	28	2	-1.09764105	1.09764105	0.2726790589	0.2726790589	-0.3023652209	0.3023652209	-0.02785402312	0	-0.02785402312	0.02785402312
Hpf1.TF	32	3	-1.212600643	1.212600643	0.2255993842	0.2255993842	-0.376709001	0.376709001	-0.02776566698	0	-0.02776566698	0.02776566698
Serpina3f.TF	26	3	-1.218058034	1.218058034	0.2235441452	0.2235441452	-0.3801391162	0.3801391162	-0.0276758025	0	-0.0276758025	0.0276758025
Emp1.TF	31	5	-1.549657934	1.549657934	0.1215472504	0.1215472504	-0.5836434828	0.5836434828	-0.02756633194	0	-0.02756633194	0.02756633194
Ubqln1.TF	9	3	-1.798054568	1.798054568	0.07239958921	0.07239958921	-0.729075043	0.729075043	-0.02745590532	0	-0.02745590532	0.02745590532
Ncl.TF	26	6	-0.7782622283	0.7782622283	0.4365951773	0.4365951773	-0.07980369667	0.07980369667	-0.02733124925	0	-0.02733124925	0.02733124925
Drc7.TF	205	8	-1.710359596	1.710359596	0.08756428181	0.08756428181	-0.6779538086	0.6779538086	-0.02715237679	0	-0.02715237679	0.02715237679
Pycard.TF	20	2	-0.9281840475	0.9281840475	0.3535896376	0.3535896376	-0.1878235467	0.1878235467	-0.02711458926	0	-0.02711458926	0.02711458926
Gm37760.TF	52	4	-1.309471639	1.309471639	0.1907461799	0.1907461799	-0.4375749401	0.4375749401	-0.02696275129	0	-0.02696275129	0.02696275129
Msh5.TF	78	3	-1.092510878	1.092510878	0.2749423915	0.2749423915	-0.2989663926	0.2989663926	-0.02677356851	0	-0.02677356851	0.02677356851
Hspd1.TF	45	3	-0.7724392032	0.7724392032	0.440072249	0.440072249	-0.07539302052	0.07539302052	-0.02663747032	0	-0.02663747032	0.02663747032
Racgap1.TF	16	5	-1.516647839	1.516647839	0.1296623729	0.1296623729	-0.5639942856	0.5639942856	-0.02662773511	0	-0.02662773511	0.02662773511
Cd200.TF	12	10	2.493924749	-2.493924749	0.01278454841	0.01278454841	1.116347254	-1.116347254	0.07809830579	0	0.07809830579	-0.07809830579
Gm15848.TF	5	6	-1.230908412	1.230908412	0.2185765862	0.2185765862	-0.3885047441	0.3885047441	-0.02649988299	0	-0.02649988299	0.02649988299
Itgb3.TF	28	5	2.489644558	-2.489644558	0.01295211342	0.01295211342	1.113822279	-1.113822279	0.04940710625	0	0.04940710625	-0.04940710625
Gm37943.TF	13	14	-1.821820299	1.821820299	0.06871795965	0.06871795965	-0.7427037327	0.7427037327	-0.02631654899	0	-0.02631654899	0.02631654899
Taf2.TF	9	2	-1.631893103	1.631893103	0.1029444587	0.1029444587	-0.6324754668	0.6324754668	-0.0261992404	0	-0.0261992404	0.0261992404
Sit1.TF	13	5	-1.355693819	1.355693819	0.1754995527	0.1754995527	-0.4663265519	0.4663265519	-0.02618915855	0	-0.02618915855	0.02618915855
Ighg2b.TF	62	3	-1.163737953	1.163737953	0.2448926512	0.2448926512	-0.3453251714	0.3453251714	-0.02610032034	0	-0.02610032034	0.02610032034
Rtp4.TF	14	13	-1.791391278	1.791391278	0.07346762379	0.07346762379	-0.7252210978	0.7252210978	-0.02609130987	0	-0.02609130987	0.02609130987
Zfp740.TF	37	2	2.475051644	-2.475051644	0.01345909289	0.01345909289	1.106351084	-1.106351084	0.04043704546	0	0.04043704546	-0.04043704546
Zfp266.TF	33	2	-1.653786364	1.653786364	0.09845938523	0.09845938523	-0.6451899744	0.6451899744	-0.02604276507	0	-0.02604276507	0.02604276507
Rag1.TF	42	5	-1.102750964	1.102750964	0.2704193544	0.2704193544	-0.3057725966	0.3057725966	-0.02603726801	0	-0.02603726801	0.02603726801
Knstrn.TF	23	5	-1.262776992	1.262776992	0.2070043023	0.2070043023	-0.4084298552	0.4084298552	-0.02598231296	0	-0.02598231296	0.02598231296
Gfra1.TF	86	2	-0.8919309919	0.8919309919	0.3726647779	0.3726647779	-0.1624019083	0.1624019083	-0.02595982974	0	-0.02595982974	0.02595982974
Gm1821.TF	51	2	-1.736023585	1.736023585	0.08288599312	0.08288599312	-0.6929589305	0.6929589305	-0.02592800227	0	-0.02592800227	0.02592800227
Ighv8-12.TF	31	8	-1.557478148	1.557478148	0.1196667281	0.1196667281	-0.5883272238	0.5883272238	-0.02583380677	0	-0.02583380677	0.02583380677
Ddhd1.TF	16	8	-1.455511115	1.455511115	0.1457810458	0.1457810458	-0.5273505029	0.5273505029	-0.02563866618	0	-0.02563866618	0.02563866618
Sbno2.TF	9	3	-1.503958576	1.503958576	0.1328312898	0.1328312898	-0.5565533812	0.5565533812	-0.02533707668	0	-0.02533707668	0.02533707668
Cdca8.TF	33	5	-1.607357813	1.607357813	0.1083258125	0.1083258125	-0.6177403902	0.6177403902	-0.02530476343	0	-0.02530476343	0.02530476343
Wapl.TF	19	2	-0.8121883052	0.8121883052	0.4169228612	0.4169228612	-0.1048859393	0.1048859393	-0.02517191777	0	-0.02517191777	0.02517191777
Fcrl6.TF	67	9	-1.718532624	1.718532624	0.08604137502	0.08604137502	-0.6827710188	0.6827710188	-0.02513248083	0	-0.02513248083	0.02513248083
Lig4.TF	15	5	-1.280933479	1.280933479	0.2005001088	0.2005001088	-0.4199181142	0.4199181142	-0.02511946013	0	-0.02511946013	0.02511946013
Zrsr1.TF	31	12	-1.904771571	1.904771571	0.05705689534	0.05705689534	-0.7899848826	0.7899848826	-0.02510761657	0	-0.02510761657	0.02510761657
Snn.TF	8	3	-1.014435659	1.014435659	0.3105632439	0.3105632439	-0.2471272263	0.2471272263	-0.02506030805	0	-0.02506030805	0.02506030805
Mroh2a.TF	35	5	-1.438952165	1.438952165	0.1505037359	0.1505037359	-0.5171376594	0.5171376594	-0.02498592104	0	-0.02498592104	0.02498592104
Cnot7.TF	24	3	-1.860887762	1.860887762	0.06298737541	0.06298737541	-0.7650848065	0.7650848065	-0.02497874605	0	-0.02497874605	0.02497874605
Gm28187.TF	27	6	-1.469299364	1.469299364	0.1420549676	0.1420549676	-0.5355661627	0.5355661627	-0.02493720589	0	-0.02493720589	0.02493720589
Phyh.TF	59	4	-1.32732258	1.32732258	0.1847481913	0.1847481913	-0.448708558	0.448708558	-0.02493291305	0	-0.02493291305	0.02493291305
Ctcf.TF	8	2	-0.8042971938	0.8042971938	0.4214207078	0.4214207078	-0.0991301471	0.0991301471	-0.02492125683	0	-0.02492125683	0.02492125683
Blm.TF	60	3	-1.245396644	1.245396644	0.213350064	0.213350064	-0.3974255449	0.3974255449	-0.02491516768	0	-0.02491516768	0.02491516768
S100a6.TF	15	4	-1.190515434	1.190515434	0.2341320626	0.2341320626	-0.3626531635	0.3626531635	-0.02490139382	0	-0.02490139382	0.02490139382
Tnnt2.TF	14	9	-1.365107669	1.365107669	0.1725162312	0.1725162312	-0.4721342462	0.4721342462	-0.02482779358	0	-0.02482779358	0.02482779358
Zfp608.TF	49	2	-0.8010319037	0.8010319037	0.4233426284	0.4233426284	-0.09667475345	0.09667475345	-0.02478988289	0	-0.02478988289	0.02478988289
Cyld.TF	30	3	-0.9873148243	0.9873148243	0.3237629129	0.3237629129	-0.2286010244	0.2286010244	-0.0247788922	0	-0.0247788922	0.0247788922
Gm32220.TF	23	2	-1.793318866	1.793318866	0.07316317937	0.07316317937	-0.7263152757	0.7263152757	-0.02470634152	0	-0.02470634152	0.02470634152
Arl8b.TF	19	4	-1.855468533	1.855468533	0.06377467203	0.06377467203	-0.7619186805	0.7619186805	-0.02466539884	0	-0.02466539884	0.02466539884
Rsf1.TF	47	2	-0.9111039092	0.9111039092	0.3625218078	0.3625218078	-0.1758630961	0.1758630961	-0.02465658551	0	-0.02465658551	0.02465658551
Akap9.TF	19	2	-0.8637402916	0.8637402916	0.3879801187	0.3879801187	-0.1422937185	0.1422937185	-0.02445954798	0	-0.02445954798	0.02445954798
Gm39326.TF	63	5	-1.339197629	1.339197629	0.1808560844	0.1808560844	-0.4560537137	0.4560537137	-0.02441028115	0	-0.02441028115	0.02441028115
Cks1b.TF	27	7	-1.446300422	1.446300422	0.1484218841	0.1484218841	-0.5216128555	0.5216128555	-0.0243963235	0	-0.0243963235	0.0243963235
Ighv1-20.TF	38	8	-1.483412906	1.483412906	0.1383002162	0.1383002162	-0.5439939691	0.5439939691	-0.02425466867	0	-0.02425466867	0.02425466867
Dock9.TF	21	7	-1.429387852	1.429387852	0.1531505372	0.1531505372	-0.5115071608	0.5115071608	-0.02424362438	0	-0.02424362438	0.02424362438
Sox4.TF	21	2	-0.5713883995	0.5713883995	0.5679071536	0.5679071536	-0.08552421009	0.08552421009	-0.02421351208	0	-0.02421351208	0.02421351208
Qrich1.TF	26	3	-1.63000932	1.63000932	0.1033567554	0.1033567554	-0.6313270578	0.6313270578	-0.02419391374	0	-0.02419391374	0.02419391374
Dctn5.TF	24	2	-1.580156414	1.580156414	0.1143846349	0.1143846349	-0.6017676111	0.6017676111	-0.02406264172	0	-0.02406264172	0.02406264172
Slc35e1.TF	22	3	-1.752797289	1.752797289	0.07987782602	0.07987782602	-0.7029469179	0.7029469179	-0.02399283168	0	-0.02399283168	0.02399283168
Tmem63b.TF	31	8	-1.503503854	1.503503854	0.1330577796	0.1330577796	-0.5560262721	0.5560262721	-0.02398119633	0	-0.02398119633	0.02398119633
Irs2.TF	32	3	-1.118229548	1.118229548	0.2637670962	0.2637670962	-0.3158872853	0.3158872853	-0.02379556732	0	-0.02379556732	0.02379556732
Far1.TF	5	2	-1.190978839	1.190978839	0.2338849373	0.2338849373	-0.3630561945	0.3630561945	-0.02374638909	0	-0.02374638909	0.02374638909
Vpreb1.TF	141	13	-1.066330127	1.066330127	0.2866202168	0.2866202168	-0.2816427915	0.2816427915	-0.02374266539	0	-0.02374266539	0.02374266539
Slain1.TF	29	8	-1.525924704	1.525924704	0.1273039707	0.1273039707	-0.569614154	0.569614154	-0.02363940644	0	-0.02363940644	0.02363940644
Sp3os.TF	22	4	-1.170332925	1.170332925	0.2421666836	0.2421666836	-0.3496749677	0.3496749677	-0.0236351492	0	-0.0236351492	0.0236351492
Zfhx2.TF	35	7	-1.42771041	1.42771041	0.1537192371	0.1537192371	-0.5103058181	0.5103058181	-0.02355188003	0	-0.02355188003	0.02355188003
Mcm2.TF	27	8	-1.491057814	1.491057814	0.1362741112	0.1362741112	-0.5486065791	0.5486065791	-0.02353343703	0	-0.02353343703	0.02353343703
Ier2.TF	7	5	-1.186014104	1.186014104	0.2358403824	0.2358403824	-0.3598735144	0.3598735144	-0.02346388993	0	-0.02346388993	0.02346388993
Eif3b.TF	39	2	-1.385320682	1.385320682	0.1662950855	0.1662950855	-0.4844549244	0.4844549244	-0.02337010023	0	-0.02337010023	0.02337010023
Tigar.TF	54	14	-1.934002301	1.934002301	0.0533959035	0.0533959035	-0.8063911635	0.8063911635	-0.02335386744	0	-0.02335386744	0.02335386744
Slc6a6.TF	40	7	-1.403192409	1.403192409	0.1608674684	0.1608674684	-0.495449463	0.495449463	-0.02325627414	0	-0.02325627414	0.02325627414
Brd8.TF	21	3	-1.002092766	1.002092766	0.3165762501	0.3165762501	-0.2386471985	0.2386471985	-0.02321594865	0	-0.02321594865	0.02321594865
Elovl6.TF	36	14	-1.631007502	1.631007502	0.10318911	0.10318911	-0.6317936141	0.6317936141	-0.02315673795	0	-0.02315673795	0.02315673795
Osbpl5.TF	28	6	-1.291122143	1.291122143	0.1969779359	0.1969779359	-0.4262326667	0.4262326667	-0.02314826169	0	-0.02314826169	0.02314826169
Fam189b.TF	29	4	-1.086117199	1.086117199	0.2777113013	0.2777113013	-0.2948270284	0.2948270284	-0.02311080109	0	-0.02311080109	0.02311080109
Hspe1.TF	21	6	-0.5828651701	0.5828651701	0.5601208093	0.5601208093	-0.07563775858	0.07563775858	-0.02308767056	0	-0.02308767056	0.02308767056
Pink1.TF	21	4	-1.006086233	1.006086233	0.3146454746	0.3146454746	-0.2413625426	0.2413625426	-0.02304432619	0	-0.02304432619	0.02304432619
Mtm1.TF	37	8	-1.505516066	1.505516066	0.1325200126	0.1325200126	-0.5572788269	0.5572788269	-0.02302867916	0	-0.02302867916	0.02302867916
Epc2.TF	36	6	-1.422507202	1.422507202	0.1551673024	0.1551673024	-0.5072600905	0.5072600905	-0.02295043622	0	-0.02295043622	0.02295043622
Cmtm6.TF	30	3	-0.9484752164	0.9484752164	0.3431655426	0.3431655426	-0.2019195206	0.2019195206	-0.02293434186	0	-0.02293434186	0.02293434186
Wls.TF	52	7	-1.506886377	1.506886377	0.1321732893	0.1321732893	-0.558088265	0.558088265	-0.02291248901	0	-0.02291248901	0.02291248901
Cox17.TF	22	3	-1.575830412	1.575830412	0.1153342414	0.1153342414	-0.5993193249	0.5993193249	-0.02286886448	0	-0.02286886448	0.02286886448
Zbtb37.TF	27	7	-1.57599493	1.57599493	0.1153358826	0.1153358826	-0.599315106	0.599315106	-0.0228589168	0	-0.0228589168	0.0228589168
Uchl1.TF	122	4	-0.9424799357	0.9424799357	0.3462516949	0.3462516949	-0.1977300314	0.1977300314	-0.02282578625	0	-0.02282578625	0.02282578625
Oxsm.TF	24	18	-1.824789026	1.824789026	0.06827916124	0.06827916124	-0.7443653024	0.7443653024	-0.02281836779	0	-0.02281836779	0.02281836779
Tmpo.TF	24	3	-0.6874935905	0.6874935905	0.4919827545	0.4919827545	-0.01004880356	0.01004880356	-0.02279096697	0	-0.02279096697	0.02279096697
Upf1.TF	23	3	-1.550086102	1.550086102	0.1213617696	0.1213617696	-0.5841031756	0.5841031756	-0.02275387574	0	-0.02275387574	0.02275387574
Gfod1.TF	24	6	-1.374856792	1.374856792	0.1694526694	0.1694526694	-0.478165197	0.478165197	-0.02274908619	0	-0.02274908619	0.02274908619
Birc5.TF	29	4	-1.155544662	1.155544662	0.2481795307	0.2481795307	-0.3401148248	0.3401148248	-0.02272168152	0	-0.02272168152	0.02272168152
Gnl3.TF	42	3	-0.7440557521	0.7440557521	0.457056537	0.457056537	-0.05392601219	0.05392601219	-0.02272062116	0	-0.02272062116	0.02272062116
Sft2d1.TF	14	3	-1.646389716	1.646389716	0.09992333362	0.09992333362	-0.6409942688	0.6409942688	-0.02270030993	0	-0.02270030993	0.02270030993
Nktr.TF	49	2	-1.709053122	1.709053122	0.08770225995	0.08770225995	-0.6775204603	0.6775204603	-0.02268333394	0	-0.02268333394	0.02268333394
Prkdc.TF	34	4	-1.132832384	1.132832384	0.2575960987	0.2575960987	-0.3253871462	0.3253871462	-0.02263511936	0	-0.02263511936	0.02263511936
Inpp5k.TF	23	2	-1.348220786	1.348220786	0.1778339031	0.1778339031	-0.4618257356	0.4618257356	-0.02256552624	0	-0.02256552624	0.02256552624
Ahnak.TF	19	7	-1.398689733	1.398689733	0.1621913806	0.1621913806	-0.4927456923	0.4927456923	-0.02256492227	0	-0.02256492227	0.02256492227
Cep250.TF	27	3	-1.042719527	1.042719527	0.2973542233	0.2973542233	-0.266012669	0.266012669	-0.02243528163	0	-0.02243528163	0.02243528163
Zfp984.TF	17	4	-1.086826551	1.086826551	0.2773868337	0.2773868337	-0.2953110398	0.2953110398	-0.02241844015	0	-0.02241844015	0.02241844015
Fbxo4.TF	27	10	-1.535623362	1.535623362	0.1249243928	0.1249243928	-0.5753583721	0.5753583721	-0.02241699001	0	-0.02241699001	0.02241699001
Capn1.TF	13	7	-1.248268726	1.248268726	0.2121803314	0.2121803314	-0.3994394258	0.3994394258	-0.022405763	0	-0.022405763	0.022405763
Ppp1r21.TF	51	2	-0.8069774723	0.8069774723	0.4199320569	0.4199320569	-0.1010336485	0.1010336485	-0.02232747337	0	-0.02232747337	0.02232747337
Sin3a.TF	14	2	-1.261766734	1.261766734	0.207279566	0.207279566	-0.4079484267	0.4079484267	-0.02231896131	0	-0.02231896131	0.02231896131
Alpl.TF	12	13	-1.55964675	1.55964675	0.1190838799	0.1190838799	-0.5897894239	0.5897894239	-0.02230368707	0	-0.02230368707	0.02230368707
Lsm2.TF	18	3	-0.8423203208	0.8423203208	0.399824745	0.399824745	-0.1269003776	0.1269003776	-0.02224541971	0	-0.02224541971	0.02224541971
Tmem64.TF	44	3	-1.809339655	1.809339655	0.07066128634	0.07066128634	-0.7354418479	0.7354418479	-0.02217693099	0	-0.02217693099	0.02217693099
Zswim8.TF	16	5	-1.146247444	1.146247444	0.2519839087	0.2519839087	-0.3341298624	0.3341298624	-0.02208027778	0	-0.02208027778	0.02208027778
Pik3ap1.TF	17	3	-0.8644677902	0.8644677902	0.3875454302	0.3875454302	-0.142861126	0.142861126	-0.02207452662	0	-0.02207452662	0.02207452662
H2afx.TF	17	3	-0.6618508017	0.6618508017	0.5082516919	0.5082516919	-0.01034269966	0.01034269966	-0.0219560824	0	-0.0219560824	0.0219560824
Atxn1.TF	27	8	-1.456519352	1.456519352	0.1455467301	0.1455467301	-0.5278629504	0.5278629504	-0.02188786755	0	-0.02188786755	0.02188786755
Naga.TF	29	6	-1.29074348	1.29074348	0.1970951709	0.1970951709	-0.4260213961	0.4260213961	-0.02188142846	0	-0.02188142846	0.02188142846
Zfp36l2.TF	24	2	-0.780979255	0.780979255	0.4350504501	0.4350504501	-0.08176516143	0.08176516143	-0.02166217707	0	-0.02166217707	0.02166217707
Utrn.TF	101	2	-0.7758872306	0.7758872306	0.4380546475	0.4380546475	-0.07795161772	0.07795161772	-0.02152480102	0	-0.02152480102	0.02152480102
Polh.TF	20	2	-1.506171154	1.506171154	0.1322684031	0.1322684031	-0.5578660731	0.5578660731	-0.02137380976	0	-0.02137380976	0.02137380976
BC003965.TF	17	2	-1.26594856	1.26594856	0.2058164067	0.2058164067	-0.4105118108	0.4105118108	-0.02126594371	0	-0.02126594371	0.02126594371
Smc3.TF	19	2	-0.7604631775	0.7604631775	0.4472025064	0.4472025064	-0.06636620336	0.06636620336	-0.02122353614	0	-0.02122353614	0.02122353614
Eipr1.TF	30	2	-1.377364774	1.377364774	0.1686986552	0.1686986552	-0.4796602507	0.4796602507	-0.02121602887	0	-0.02121602887	0.02121602887
Napa.TF	18	3	-1.617046899	1.617046899	0.1061170752	0.1061170752	-0.6237228066	0.6237228066	-0.02120551101	0	-0.02120551101	0.02120551101
Gm49499.TF	63	2	-0.7685776027	0.7685776027	0.4423894867	0.4423894867	-0.07245687295	0.07245687295	-0.02105719166	0	-0.02105719166	0.02105719166
Zbtb20.TF	16	2	-0.7387731917	0.7387731917	0.4602465853	0.4602465853	-0.0499062585	0.0499062585	-0.02105458154	0	-0.02105458154	0.02105458154
Hmgb2.TF	13	4	-0.7259854868	0.7259854868	0.4680431857	0.4680431857	-0.04009485663	0.04009485663	-0.02098956426	0	-0.02098956426	0.02098956426
Slc12a3.TF	156	4	-0.9811079125	0.9811079125	0.3268518207	0.3268518207	-0.2243114984	0.2243114984	-0.02095420613	0	-0.02095420613	0.02095420613
Kmt5b.TF	22	2	-0.7825399924	0.7825399924	0.4341085258	0.4341085258	-0.08296181476	0.08296181476	-0.02084985625	0	-0.02084985625	0.02084985625
Nrgn.TF	49	13	-1.67388683	1.67388683	0.09446090446	0.09446090446	-0.6568876844	0.6568876844	-0.02080369984	0	-0.02080369984	0.02080369984
Tipin.TF	32	2	-0.8758343521	0.8758343521	0.3813783447	0.3813783447	-0.1509313774	0.1509313774	-0.02079415283	0	-0.02079415283	0.02079415283
Ppp1r15a.TF	64	3	-0.9303191995	0.9303191995	0.3524997607	0.3524997607	-0.1892901715	0.1892901715	-0.02074001909	0	-0.02074001909	0.02074001909
Cecr2.TF	33	2	-0.6398867421	0.6398867421	0.5224043613	0.5224043613	-0.02809447905	0.02809447905	-0.02061418391	0	-0.02061418391	0.02061418391
Ppp1r9b.TF	20	3	-0.8490053122	0.8490053122	0.3961198918	0.3961198918	-0.1317016265	0.1317016265	-0.02033708124	0	-0.02033708124	0.02033708124
Pcnx3.TF	37	5	-1.111877009	1.111877009	0.2664800876	0.2664800876	-0.311746824	0.311746824	-0.02032463632	0	-0.02032463632	0.02032463632
Kdm6a.TF	49	2	-1.227067412	1.227067412	0.2201047576	0.2201047576	-0.3859197318	0.3859197318	-0.02027841051	0	-0.02027841051	0.02027841051
Coq8a.TF	10	10	-1.210558546	1.210558546	0.2263329539	0.2263329539	-0.3754889902	0.3754889902	-0.02027505559	0	-0.02027505559	0.02027505559
Phxr4.TF	53	12	-1.4264292	1.4264292	0.1540357474	0.1540357474	-0.5096384843	0.5096384843	-0.02024789585	0	-0.02024789585	0.02024789585
Mapkap1.TF	54	2	-1.328594327	1.328594327	0.184304147	0.184304147	-0.4495416487	0.4495416487	-0.0202417783	0	-0.0202417783	0.0202417783
Fignl1.TF	56	5	-1.036788481	1.036788481	0.3001324041	0.3001324041	-0.2620098714	0.2620098714	-0.02023283958	0	-0.02023283958	0.02023283958
Robo3.TF	61	11	-1.29286275	1.29286275	0.1963791039	0.1963791039	-0.4273130192	0.4273130192	-0.02021402124	0	-0.02021402124	0.02021402124
Pik3ip1.TF	84	4	-1.083611764	1.083611764	0.2788539563	0.2788539563	-0.2931247122	0.2931247122	-0.02017242942	0	-0.02017242942	0.02017242942
Acot2.TF	36	3	-0.9187263474	0.9187263474	0.3585085876	0.3585085876	-0.1812240671	0.1812240671	-0.02016054529	0	-0.02016054529	0.02016054529
Rpl31-ps8.TF	24	2	-1.313200327	1.313200327	0.1894124521	0.1894124521	-0.4400317561	0.4400317561	-0.020109737	0	-0.020109737	0.020109737
Lipe.TF	29	7	-1.227010774	1.227010774	0.2201305745	0.2201305745	-0.3858761493	0.3858761493	-0.02008404856	0	-0.02008404856	0.02008404856
Gadd45a.TF	71	6	-1.259525352	1.259525352	0.2081793687	0.2081793687	-0.4063773284	0.4063773284	-0.01998745681	0	-0.01998745681	0.01998745681
Taf3.TF	34	2	-1.263669474	1.263669474	0.2066689479	0.2066689479	-0.4090168926	0.4090168926	-0.01994945752	0	-0.01994945752	0.01994945752
Herc4.TF	23	3	-1.422589729	1.422589729	0.155116789	0.155116789	-0.5073660187	0.5073660187	-0.0198862033	0	-0.0198862033	0.0198862033
Nasp.TF	16	2	-0.7571072415	0.7571072415	0.4491865862	0.4491865862	-0.06385835072	0.06385835072	-0.01960532112	0	-0.01960532112	0.01960532112
Abca1.TF	17	7	-0.7039710349	0.7039710349	0.4816517772	0.4816517772	-0.02300420024	0.02300420024	-0.01945671402	0	-0.01945671402	0.01945671402
Armcx2.TF	28	3	-0.7130046734	0.7130046734	0.4760557123	0.4760557123	-0.03002775448	0.03002775448	-0.01938113143	0	-0.01938113143	0.01938113143
Vpreb3.TF	10	7	-0.7559956409	0.7559956409	0.4498292984	0.4498292984	-0.06304631782	0.06304631782	-0.01936697403	0	-0.01936697403	0.01936697403
Ttc28.TF	54	11	-1.461936957	1.461936957	0.1440906079	0.1440906079	-0.5310599955	0.5310599955	-0.01935240189	0	-0.01935240189	0.01935240189
Ttc3.TF	22	2	-0.6976476655	0.6976476655	0.48559331	0.48559331	-0.01806003454	0.01806003454	-0.01934057978	0	-0.01934057978	0.01934057978
Tsga10.TF	12	4	-0.9035487537	0.9035487537	0.3664617258	0.3664617258	-0.1706196422	0.1706196422	-0.01930722821	0	-0.01930722821	0.01930722821
Serpini1.TF	9	6	-0.9193034274	0.9193034274	0.3581470481	0.3581470481	-0.181708037	0.181708037	-0.0192790709	0	-0.0192790709	0.0192790709
Akap8l.TF	21	3	-0.8653057226	0.8653057226	0.3871009928	0.3871009928	-0.1434414491	0.1434414491	-0.019220307	0	-0.019220307	0.019220307
Cd1d1.TF	21	5	-0.9783293482	0.9783293482	0.3281494815	0.3281494815	-0.2225143851	0.2225143851	-0.01917805114	0	-0.01917805114	0.01917805114
Oxct1.TF	39	6	-1.132950596	1.132950596	0.2575433021	0.2575433021	-0.3254689273	0.3254689273	-0.01917114157	0	-0.01917114157	0.01917114157
Mdn1.TF	22	5	-1.146811989	1.146811989	0.2517417748	0.2517417748	-0.3345093497	0.3345093497	-0.0191582963	0	-0.0191582963	0.0191582963
Cbx5.TF	17	2	-0.7924405596	0.7924405596	0.4283161637	0.4283161637	-0.09033135677	0.09033135677	-0.01914233328	0	-0.01914233328	0.01914233328
Mnd1.TF	13	5	-0.9470268215	0.9470268215	0.3438394184	0.3438394184	-0.2010035257	0.2010035257	-0.01909065709	0	-0.01909065709	0.01909065709
Pnisr.TF	12	2	-0.6569492541	0.6569492541	0.5113738694	0.5113738694	-0.01425696299	0.01425696299	-0.01902238727	0	-0.01902238727	0.01902238727
Plekho2.TF	33	3	-1.548895757	1.548895757	0.1216560172	0.1216560172	-0.5833741458	0.5833741458	-0.01899504807	0	-0.01899504807	0.01899504807
Zbp1.TF	17	10	-1.284204859	1.284204859	0.1993507097	0.1993507097	-0.4219713557	0.4219713557	-0.01898231508	0	-0.01898231508	0.01898231508
Ap1s3.TF	30	4	-0.9444484167	0.9444484167	0.3452037184	0.3452037184	-0.1991511015	0.1991511015	-0.01895746219	0	-0.01895746219	0.01895746219
Stk26.TF	29	2	-1.240890334	1.240890334	0.2149390692	0.2149390692	-0.3947001006	0.3947001006	-0.01886321057	0	-0.01886321057	0.01886321057
Dkc1.TF	25	3	-0.7922527498	0.7922527498	0.4284344382	0.4284344382	-0.0901806868	0.0901806868	-0.01881368906	0	-0.01881368906	0.01881368906
Zfp318.TF	17	12	-1.19990261	1.19990261	0.230407614	0.230407614	-0.3687525622	0.3687525622	-0.01871654931	0	-0.01871654931	0.01871654931
Cdv3.TF	19	3	-0.7921412035	0.7921412035	0.4284733049	0.4284733049	-0.09013117623	0.09013117623	-0.01868441497	0	-0.01868441497	0.01868441497
Colgalt1.TF	38	4	-0.9696068076	0.9696068076	0.3325201796	0.3325201796	-0.2164823884	0.2164823884	-0.01863732656	0	-0.01863732656	0.01863732656
Cdkn3.TF	29	5	-0.9147755983	0.9147755983	0.3605529814	0.3605529814	-0.1784905447	0.1784905447	-0.01858276541	0	-0.01858276541	0.01858276541
Hspa5.TF	10	5	-0.651033376	0.651033376	0.5151920744	0.5151920744	-0.01904504587	0.01904504587	-0.01856246312	0	-0.01856246312	0.01856246312
Mterf2.TF	32	15	-1.446386872	1.446386872	0.1483671939	0.1483671939	-0.5217309824	0.5217309824	-0.01828189971	0	-0.01828189971	0.01828189971
Vpreb2.TF	126	5	-0.3625115114	0.3625115114	0.7170783472	0.7170783472	-0.2870919923	0.2870919923	-0.01827660278	0	-0.01827660278	0.01827660278
Pomt1.TF	33	9	-1.33892863	1.33892863	0.1808833159	0.1808833159	-0.4560019811	0.4560019811	-0.0181632548	0	-0.0181632548	0.0181632548
Itprip.TF	24	2	-1.367582016	1.367582016	0.1717014065	0.1717014065	-0.473731587	0.473731587	-0.01815845429	0	-0.01815845429	0.01815845429
Nolc1.TF	42	8	-0.6955952079	0.6955952079	0.486894173	0.486894173	-0.01642867381	0.01642867381	-0.0181254155	0	-0.0181254155	0.0181254155
Inpp5f.TF	30	15	-1.485697197	1.485697197	0.1376504267	0.1376504267	-0.5454682176	0.5454682176	-0.01808532771	0	-0.01808532771	0.01808532771
Cdc42se1.TF	12	2	-1.08489114	1.08489114	0.278172376	0.278172376	-0.2941397137	0.2941397137	-0.01803454808	0	-0.01803454808	0.01803454808
Snx30.TF	23	2	-0.6536856545	0.6536856545	0.5134913476	0.5134913476	-0.01691212096	0.01691212096	-0.01801688071	0	-0.01801688071	0.01801688071
Elof1.TF	13	3	-0.8024335494	0.8024335494	0.4224866434	0.4224866434	-0.09776804528	0.09776804528	-0.01799793158	0	-0.01799793158	0.01799793158
Abca3.TF	12	8	-0.9545856178	0.9545856178	0.3399831726	0.3399831726	-0.2062545275	0.2062545275	-0.01798251303	0	-0.01798251303	0.01798251303
Slc3a2.TF	16	5	-0.902221492	0.902221492	0.3671582686	0.3671582686	-0.1696946108	0.1696946108	-0.0178417492	0	-0.0178417492	0.0178417492
Nusap1.TF	49	5	-0.7498970511	0.7498970511	0.4535460049	0.4535460049	-0.0583536471	0.0583536471	-0.01780354342	0	-0.01780354342	0.01780354342
Lig1.TF	36	3	-0.8783964377	0.8783964377	0.3799834531	0.3799834531	-0.1527621232	0.1527621232	-0.01776019295	0	-0.01776019295	0.01776019295
Rabgap1l.TF	15	3	-0.7433654478	0.7433654478	0.4574421674	0.4574421674	-0.05343990248	0.05343990248	-0.01775667167	0	-0.01775667167	0.01775667167
Snapin.TF	16	2	-0.621487271	0.621487271	0.5344518255	0.5344518255	-0.04323276973	0.04323276973	-0.01774449303	0	-0.01774449303	0.01774449303
Srm.TF	39	9	-0.6923421115	0.6923421115	0.4888934418	0.4888934418	-0.01392180506	0.01392180506	-0.01773132902	0	-0.01773132902	0.01773132902
Slc25a51.TF	20	2	-1.287761729	1.287761729	0.1980679176	0.1980679176	-0.4242713208	0.4242713208	-0.0176733736	0	-0.0176733736	0.0176733736
Paics.TF	24	2	-0.6744530365	0.6744530365	0.5001942224	0.5001942224	-0.0002434217421	0.0002434217421	-0.01756874328	0	-0.01756874328	0.01756874328
Lcp2.TF	19	7	-1.063508908	1.063508908	0.2878076169	0.2878076169	-0.2799004616	0.2799004616	-0.01755946383	0	-0.01755946383	0.01755946383
Ifi209.TF	17	2	-0.5888604994	0.5888604994	0.5561107761	0.5561107761	-0.07055790902	0.07055790902	-0.01754466698	0	-0.01754466698	0.01754466698
Mcm5.TF	37	6	-1.082933456	1.082933456	0.2791286828	0.2791286828	-0.2927159343	0.2927159343	-0.01753817438	0	-0.01753817438	0.01753817438
Naa40.TF	28	2	-1.127713597	1.127713597	0.2596982909	0.2596982909	-0.3221379182	0.3221379182	-0.01750529523	0	-0.01750529523	0.01750529523
Trp53cor1.TF	91	13	-1.231766953	1.231766953	0.2183685759	0.2183685759	-0.3888574113	0.3888574113	-0.01747437934	0	-0.01747437934	0.01747437934
Ddx60.TF	10	15	-1.200498594	1.200498594	0.2301609413	0.2301609413	-0.3691584636	0.3691584636	-0.01735118965	0	-0.01735118965	0.01735118965
Rnf213.TF	25	4	-0.8468810727	0.8468810727	0.3972665649	0.3972665649	-0.1302143354	0.1302143354	-0.01732373786	0	-0.01732373786	0.01732373786
Gm43581.TF	25	8	-1.161213739	1.161213739	0.2458271202	0.2458271202	-0.343840061	0.343840061	-0.0172756585	0	-0.0172756585	0.0172756585
Pik3c2b.TF	35	9	-1.1188714	1.1188714	0.2634562061	0.2634562061	-0.3163631346	0.3163631346	-0.01727019267	0	-0.01727019267	0.01727019267
Tsc22d3.TF	9	3	-0.7033661384	0.7033661384	0.4819954172	0.4819954172	-0.02257306378	0.02257306378	-0.01725816647	0	-0.01725816647	0.01725816647
Rin3.TF	19	2	-1.063902886	1.063902886	0.2875901601	0.2875901601	-0.2802192919	0.2802192919	-0.01725177114	0	-0.01725177114	0.01725177114
Igkc.TF	3	3	-0.3023426042	0.3023426042	0.762461459	0.762461459	-0.3571213784	0.3571213784	-0.01718795497	0	-0.01718795497	0.01718795497
Nme1.TF	17	3	-0.4652036028	0.4652036028	0.6418926213	0.6418926213	-0.1817611502	0.1817611502	-0.01717536432	0	-0.01717536432	0.01717536432
Set.TF	6	3	-0.4035267723	0.4035267723	0.6866428804	0.6866428804	-0.2431783822	0.2431783822	-0.01708659902	0	-0.01708659902	0.01708659902
Tox4.TF	21	3	-1.311567524	1.311567524	0.1899066011	0.1899066011	-0.4391202644	0.4391202644	-0.01705186054	0	-0.01705186054	0.01705186054
Iigp1.TF	29	6	-1.060730481	1.060730481	0.2890938038	0.2890938038	-0.2780170033	0.2780170033	-0.01701714568	0	-0.01701714568	0.01701714568
Top2a.TF	21	3	-0.3413335526	0.3413335526	0.732949451	0.732949451	-0.3108789311	0.3108789311	-0.01691677369	0	-0.01691677369	0.01691677369
Mvp.TF	19	4	-0.7814169135	0.7814169135	0.4347631106	0.4347631106	-0.08213015761	0.08213015761	-0.01691286135	0	-0.01691286135	0.01691286135
Socs2.TF	109	11	-1.266324126	1.266324126	0.2057410525	0.2057410525	-0.4106441197	0.4106441197	-0.01690460753	0	-0.01690460753	0.01690460753
Klf6.TF	12	2	-0.5736703585	0.5736703585	0.5663297059	0.5663297059	-0.08351872111	0.08351872111	-0.01682289007	0	-0.01682289007	0.01682289007
Noc2l.TF	26	2	-0.5428765055	0.5428765055	0.5873715867	0.5873715867	-0.1103944373	0.1103944373	-0.01682097653	0	-0.01682097653	0.01682097653
Pgp.TF	17	3	-0.7098501004	0.7098501004	0.477991863	0.477991863	-0.02759711481	0.02759711481	-0.01679626104	0	-0.01679626104	0.01679626104
Jmjd1c.TF	11	2	-0.5614342935	0.5614342935	0.5746283411	0.5746283411	-0.0940850454	0.0940850454	-0.01677438957	0	-0.01677438957	0.01677438957
Chaf1b.TF	22	5	-0.8916253082	0.8916253082	0.3728294806	0.3728294806	-0.1621843186	0.1621843186	-0.01675108608	0	-0.01675108608	0.01675108608
Ramp1.TF	93	5	-0.8189434931	0.8189434931	0.4130663304	0.4130663304	-0.1098321174	0.1098321174	-0.01670444022	0	-0.01670444022	0.01670444022
Pcna.TF	16	3	-0.7578128603	0.7578128603	0.44875162	0.44875162	-0.06440800307	0.06440800307	-0.01667091647	0	-0.01667091647	0.01667091647
Anp32e.TF	11	4	-0.8189592552	0.8189592552	0.4130079579	0.4130079579	-0.1099070642	0.1099070642	-0.01666610995	0	-0.01666610995	0.01666610995
Zfp143.TF	48	7	-1.046175652	1.046175652	0.2957563624	0.2957563624	-0.2683225935	0.2683225935	-0.01663057398	0	-0.01663057398	0.01663057398
Ccnb2.TF	33	6	-1.055937598	1.055937598	0.2912671189	0.2912671189	-0.2748433813	0.2748433813	-0.01659095457	0	-0.01659095457	0.01659095457
Slc2a3.TF	14	7	-0.9731270258	0.9731270258	0.3307035238	0.3307035238	-0.2189856781	0.2189856781	-0.01656763231	0	-0.01656763231	0.01656763231
Synrg.TF	31	3	-0.7265862475	0.7265862475	0.4676870158	0.4676870158	-0.04054270311	0.04054270311	-0.01654525125	0	-0.01654525125	0.01654525125
Bcl6.TF	16	8	-0.8621764416	0.8621764416	0.388800313	0.388800313	-0.1412236008	0.1412236008	-0.01653322102	0	-0.01653322102	0.01653322102
Smc5.TF	43	3	-1.299761506	1.299761506	0.1939641075	0.1939641075	-0.4316903248	0.4316903248	-0.01634359526	0	-0.01634359526	0.01634359526
Eya1.TF	48	11	-0.9808333955	0.9808333955	0.3269648448	0.3269648448	-0.224154858	0.224154858	-0.01634232447	0	-0.01634232447	0.01634232447
Stat4.TF	56	2	-0.6098130127	0.6098130127	0.5421629399	0.5421629399	-0.05294216924	0.05294216924	-0.01624625564	0	-0.01624625564	0.01624625564
Cklf.TF	21	2	-1.151687279	1.151687279	0.2496645764	0.2496645764	-0.3377728295	0.3377728295	-0.0162239372	0	-0.0162239372	0.0162239372
Calr.TF	6	3	-0.4365244638	0.4365244638	0.6625597735	0.6625597735	-0.2097296778	0.2097296778	-0.01620483132	0	-0.01620483132	0.01620483132
Atp8a1.TF	26	3	-0.6548720223	0.6548720223	0.5127114217	0.5127114217	-0.01593410117	0.01593410117	-0.01613761726	0	-0.01613761726	0.01613761726
Preb.TF	11	2	-0.9236248418	0.9236248418	0.3558560485	0.3558560485	-0.1847788344	0.1847788344	-0.0160948327	0	-0.0160948327	0.0160948327
Map3k8.TF	27	2	-0.5605314389	0.5605314389	0.5752817949	0.5752817949	-0.09491878777	0.09491878777	-0.01608236224	0	-0.01608236224	0.01608236224
Eed.TF	14	2	-0.9430275638	0.9430275638	0.3458722839	0.3458722839	-0.1982443328	0.1982443328	-0.01606090432	0	-0.01606090432	0.01606090432
Esr1.TF	94	10	-1.074726248	1.074726248	0.2828054614	0.2828054614	-0.2872637308	0.2872637308	-0.01604362278	0	-0.01604362278	0.01604362278
Igkj1.TF	14	6	-0.9117099275	0.9117099275	0.362129416	0.362129416	-0.1763863632	0.1763863632	-0.01603133549	0	-0.01603133549	0.01603133549
Letm2.TF	20	6	-0.8967847282	0.8967847282	0.3700347451	0.3700347451	-0.1658806623	0.1658806623	-0.01592362776	0	-0.01592362776	0.01592362776
Gprasp1.TF	34	8	-1.101842285	1.101842285	0.2708015188	0.2708015188	-0.3051953422	0.3051953422	-0.01592216524	0	-0.01592216524	0.01592216524
Itih5.TF	18	7	-0.770308011	0.770308011	0.4413020145	0.4413020145	-0.07383448023	0.07383448023	-0.01586289595	0	-0.01586289595	0.01586289595
Camk2a.TF	27	9	-1.043433311	1.043433311	0.2969690185	0.2969690185	-0.2665690137	0.2665690137	-0.01583632906	0	-0.01583632906	0.01583632906
Tnfrsf19.TF	60	8	-1.075505819	1.075505819	0.2824113985	0.2824113985	-0.2878464339	0.2878464339	-0.01580813908	0	-0.01580813908	0.01580813908
Rcor3.TF	17	12	-1.110200635	1.110200635	0.2671364395	0.2671364395	-0.3107483394	0.3107483394	-0.01575472523	0	-0.01575472523	0.01575472523
Clspn.TF	45	3	-0.7265353347	0.7265353347	0.4677240767	0.4677240767	-0.04049610137	0.04049610137	-0.01574951773	0	-0.01574951773	0.01574951773
Nucks1.TF	13	2	-0.4814807141	0.4814807141	0.6303058792	0.6303058792	-0.1663317917	0.1663317917	-0.01566885456	0	-0.01566885456	0.01566885456
Hspa1b.TF	23	49	-1.704032501	1.704032501	0.08861826726	0.08861826726	-0.6746563711	0.6746563711	-0.01566516495	0	-0.01566516495	0.01566516495
Mgrn1.TF	19	4	-0.7168907086	0.7168907086	0.4736266037	0.4736266037	-0.03307826342	0.03307826342	-0.01565080332	0	-0.01565080332	0.01565080332
Lime1.TF	19	9	-0.9566030544	0.9566030544	0.3389733513	0.3389733513	-0.2076333317	0.2076333317	-0.01563114283	0	-0.01563114283	0.01563114283
Gm13012.TF	51	2	-0.6721412312	0.6721412312	0.5016907087	0.5016907087	-0.002118995477	0.002118995477	-0.01551172895	0	-0.01551172895	0.01551172895
Zfp931.TF	16	12	-0.9635332177	0.9635332177	0.3354868229	0.3354868229	-0.2124060571	0.2124060571	-0.01548275395	0	-0.01548275395	0.01548275395
Prr5.TF	7	4	-0.7001749527	0.7001749527	0.4839529971	0.4839529971	-0.02011736201	0.02011736201	-0.01548040802	0	-0.01548040802	0.01548040802
Lockd.TF	37	3	-0.7416001285	0.7416001285	0.4585487704	0.4585487704	-0.05204524307	0.05204524307	-0.01537332927	0	-0.01537332927	0.01537332927
Skap2.TF	26	2	-0.9646776815	0.9646776815	0.3349135076	0.3349135076	-0.2131927159	0.2131927159	-0.01537283696	0	-0.01537283696	0.01537283696
Rrm2.TF	38	3	-0.5959911924	0.5959911924	0.5513546305	0.5513546305	-0.06454228013	0.06454228013	-0.01534437359	0	-0.01534437359	0.01534437359
Mcm3.TF	31	3	-0.6151585479	0.6151585479	0.5386290615	0.5386290615	-0.04849025202	0.04849025202	-0.01533116115	0	-0.01533116115	0.01533116115
Tsc22d1.TF	7	3	-0.5751628963	0.5751628963	0.565311239	0.565311239	-0.08222460808	0.08222460808	-0.01531517366	0	-0.01531517366	0.01531517366
Asb1.TF	31	7	-0.9405430289	0.9405430289	0.3471802458	0.3471802458	-0.1964722377	0.1964722377	-0.01531246821	0	-0.01531246821	0.01531246821
Dtl.TF	51	7	-0.9078227652	0.9078227652	0.3642272693	0.3642272693	-0.173591036	0.173591036	-0.01529707058	0	-0.01529707058	0.01529707058
Hdac8.TF	12	4	-0.6501794761	0.6501794761	0.5157098756	0.5157098756	-0.01969450071	0.01969450071	-0.01527964667	0	-0.01527964667	0.01527964667
Susd1.TF	40	3	-0.6285515205	0.6285515205	0.529817179	0.529817179	-0.0374051529	0.0374051529	-0.01522496767	0	-0.01522496767	0.01522496767
Pclaf.TF	29	4	-0.6311459806	0.6311459806	0.5281159775	0.5281159775	-0.03526737374	0.03526737374	-0.01522393116	0	-0.01522393116	0.01522393116
Mir142.TF	44	2	-0.5693603184	0.5693603184	0.5692807165	0.5692807165	-0.08727161021	0.08727161021	-0.01516418237	0	-0.01516418237	0.01516418237
Ttll1.TF	27	10	-0.9764532748	0.9764532748	0.3290344498	0.3290344498	-0.221290452	0.221290452	-0.01514975721	0	-0.01514975721	0.01514975721
Kdm6b.TF	26	9	-1.058959555	1.058959555	0.2898721309	0.2898721309	-0.2768791562	0.2768791562	-0.01509275047	0	-0.01509275047	0.01509275047
Aspm.TF	33	2	-0.5922718158	0.5922718158	0.5538408421	0.5538408421	-0.06768564912	0.06768564912	-0.01509036729	0	-0.01509036729	0.01509036729
Sufu.TF	47	7	-0.9196020008	0.9196020008	0.3580054475	0.3580054475	-0.181897635	0.181897635	-0.01508417796	0	-0.01508417796	0.01508417796
Bcas3.TF	42	4	-0.7454134696	0.7454134696	0.4562311398	0.4562311398	-0.0549666459	0.0549666459	-0.01506895509	0	-0.01506895509	0.01506895509
Man2b1.TF	41	3	-1.092251351	1.092251351	0.2749730724	0.2749730724	-0.2989204144	0.2989204144	-0.01504951082	0	-0.01504951082	0.01504951082
Gm43499.TF	43	11	-0.9612236005	0.9612236005	0.3367051174	0.3367051174	-0.2107361495	0.2107361495	-0.01503774983	0	-0.01503774983	0.01503774983
Iqsec1.TF	16	3	-0.6441076276	0.6441076276	0.519669167	0.519669167	-0.02466164079	0.02466164079	-0.01503060872	0	-0.01503060872	0.01503060872
Heatr6.TF	51	2	-0.5351293686	0.5351293686	0.5927184881	0.5927184881	-0.1172717776	0.1172717776	-0.01499501869	0	-0.01499501869	0.01499501869
Ptger4.TF	21	3	-0.9163159219	0.9163159219	0.3597011617	0.3597011617	-0.1796288447	0.1796288447	-0.01496911758	0	-0.01496911758	0.01496911758
Cep55.TF	39	5	-0.8906723896	0.8906723896	0.3733532576	0.3733532576	-0.1614925573	0.1614925573	-0.01495123336	0	-0.01495123336	0.01495123336
Mcm6.TF	27	3	-0.6417518447	0.6417518447	0.5212129968	0.5212129968	-0.02659908955	0.02659908955	-0.01493102776	0	-0.01493102776	0.01493102776
Arrdc3.TF	30	8	-0.9238450996	0.9238450996	0.3557906639	0.3557906639	-0.184866576	0.184866576	-0.01492347393	0	-0.01492347393	0.01492347393
Casp4.TF	32	2	-0.519463057	0.519463057	0.6035759188	0.6035759188	-0.1313069648	0.1313069648	-0.01491204271	0	-0.01491204271	0.01491204271
Ung.TF	33	7	-0.9133934104	0.9133934104	0.3612817209	0.3612817209	-0.1775174527	0.1775174527	-0.01489576542	0	-0.01489576542	0.01489576542
Capsl.TF	85	5	-0.6968500672	0.6968500672	0.486074664	0.486074664	-0.01745636608	0.01745636608	-0.0148774926	0	-0.0148774926	0.0148774926
Hdgf.TF	10	5	-0.6806801823	0.6806801823	0.4962202413	0.4962202413	-0.004737295943	0.004737295943	-0.01487042435	0	-0.01487042435	0.01487042435
AI480526.TF	28	6	-0.8136754617	0.8136754617	0.4160284685	0.4160284685	-0.1060321076	0.1060321076	-0.01485791985	0	-0.01485791985	0.01485791985
Alkbh8.TF	27	2	-1.020192601	1.020192601	0.3078620752	0.3078620752	-0.2509597483	0.2509597483	-0.01484372202	0	-0.01484372202	0.01484372202
Ssh2.TF	56	3	-0.6165875101	0.6165875101	0.5376707325	0.5376707325	-0.04728364326	0.04728364326	-0.0148272147	0	-0.0148272147	0.0148272147
Gm47087.TF	53	10	-1.039909707	1.039909707	0.2986319427	0.2986319427	-0.2641696313	0.2641696313	-0.01475497327	0	-0.01475497327	0.01475497327
Kdm1b.TF	32	6	-0.8043866057	0.8043866057	0.4213782702	0.4213782702	-0.09918439098	0.09918439098	-0.01468061572	0	-0.01468061572	0.01468061572
S100a11.TF	15	3	-0.5957841045	0.5957841045	0.5514778475	0.5514778475	-0.06469800482	0.06469800482	-0.01467699598	0	-0.01467699598	0.01467699598
Snhg15.TF	41	2	-0.4284766022	0.4284766022	0.6684309994	0.6684309994	-0.2177923998	0.2177923998	-0.01466605295	0	-0.01466605295	0.01466605295
Rnu11.TF	62	4	-0.7248599789	0.7248599789	0.4687411439	0.4687411439	-0.03921734001	0.03921734001	-0.01466069328	0	-0.01466069328	0.01466069328
Dnajb2.TF	9	10	-0.8993515289	0.8993515289	0.3686390348	0.3686390348	-0.1677300292	0.1677300292	-0.01463430874	0	-0.01463430874	0.01463430874
Ldha.TF	28	7	-0.5111766235	0.5111766235	0.6093400373	0.6093400373	-0.1387996788	0.1387996788	-0.01463296641	0	-0.01463296641	0.01463296641
Slc11a2.TF	44	3	-0.6176541055	0.6176541055	0.5369783503	0.5369783503	-0.04641205325	0.04641205325	-0.01461547321	0	-0.01461547321	0.01461547321
Abhd17b.TF	14	3	-0.6362997722	0.6362997722	0.5247291319	0.5247291319	-0.03101324533	0.03101324533	-0.01459043001	0	-0.01459043001	0.01459043001
Klhdc8b.TF	20	12	-1.076586224	1.076586224	0.2818976634	0.2818976634	-0.2886066846	0.2886066846	-0.01452063699	0	-0.01452063699	0.01452063699
Zfand3.TF	12	6	-0.8000698462	0.8000698462	0.4238414468	0.4238414468	-0.09603785984	0.09603785984	-0.01449188159	0	-0.01449188159	0.01449188159
Endod1.TF	43	20	-0.967707253	0.967707253	0.3334543063	0.3334543063	-0.215197307	0.215197307	-0.01445473657	0	-0.01445473657	0.01445473657
Dmac2.TF	30	4	-0.6883125046	0.6883125046	0.4914425676	0.4914425676	-0.01072597355	0.01072597355	-0.01442449215	0	-0.01442449215	0.01442449215
Car2.TF	49	2	-0.5296975845	0.5296975845	0.5964790171	0.5964790171	-0.1221219263	0.1221219263	-0.01435205571	0	-0.01435205571	0.01435205571
Pygl.TF	36	8	-0.835886224	0.835886224	0.4034437741	0.4034437741	-0.1222216254	0.1222216254	-0.01434759575	0	-0.01434759575	0.01434759575
Baz2b.TF	14	2	-0.5415316642	0.5415316642	0.588274855	0.588274855	-0.1115547466	0.1115547466	-0.01412920969	0	-0.01412920969	0.01412920969
Dleu2.TF	24	3	-0.6221006638	0.6221006638	0.534012579	0.534012579	-0.04268022043	0.04268022043	-0.01408842508	0	-0.01408842508	0.01408842508
Baz2a.TF	42	3	-0.6253466272	0.6253466272	0.5319259758	0.5319259758	-0.04005608193	0.04005608193	-0.0140590292	0	-0.0140590292	0.0140590292
Kctd14.TF	30	11	-1.060692126	1.060692126	0.2890781505	0.2890781505	-0.2780399018	0.2780399018	-0.01405788589	0	-0.01405788589	0.01405788589
Ttk.TF	21	4	-0.6776156987	0.6776156987	0.4981907788	0.4981907788	-0.002267530232	0.002267530232	-0.01403674261	0	-0.01403674261	0.01403674261
Nek2.TF	18	4	-0.745189161	0.745189161	0.4563387837	0.4563387837	-0.05483091859	0.05483091859	-0.01399394321	0	-0.01399394321	0.01399394321
Chek1.TF	41	9	-0.9581222475	0.9581222475	0.3382479218	0.3382479218	-0.2086248036	0.2086248036	-0.01395906002	0	-0.01395906002	0.01395906002
Hspa9.TF	24	5	-0.6470628244	0.6470628244	0.5177424904	0.5177424904	-0.02224424955	0.02224424955	-0.01395476223	0	-0.01395476223	0.01395476223
Rapgef6.TF	9	2	-0.4812562096	0.4812562096	0.6304454987	0.6304454987	-0.1665167455	0.1665167455	-0.01393422143	0	-0.01393422143	0.01393422143
Rad51.TF	31	4	-0.6877419496	0.6877419496	0.4917910583	0.4917910583	-0.01028910884	0.01028910884	-0.0139130439	0	-0.0139130439	0.0139130439
Acyp2.TF	18	7	-0.8026939258	0.8026939258	0.422323991	0.422323991	-0.0979758429	0.0979758429	-0.01375853786	0	-0.01375853786	0.01375853786
Arhgap11a.TF	23	3	-0.5840107567	0.5840107567	0.5593700486	0.5593700486	-0.07468612791	0.07468612791	-0.01375256159	0	-0.01375256159	0.01375256159
Abi3.TF	13	3	-0.9333016382	0.9333016382	0.3508364048	0.3508364048	-0.191531664	0.191531664	-0.01374702412	0	-0.01374702412	0.01374702412
Ccna2.TF	74	7	-0.6249553973	0.6249553973	0.532189286	0.532189286	-0.04038716184	0.04038716184	-0.013726202	0	-0.013726202	0.013726202
Ncapg.TF	34	3	-0.4957864396	0.4957864396	0.6201823785	0.6201823785	-0.1529799071	0.1529799071	-0.01371387745	0	-0.01371387745	0.01371387745
B230354K17Rik.TF	30	11	-0.998941929	0.998941929	0.3180540779	0.3180540779	-0.236573606	0.236573606	-0.01370188517	0	-0.01370188517	0.01370188517
Nipsnap2.TF	26	7	-0.7837191292	0.7837191292	0.4334004532	0.4334004532	-0.0838616873	0.0838616873	-0.01369791351	0	-0.01369791351	0.01369791351
Edem2.TF	44	4	-0.6933864699	0.6933864699	0.4882620402	0.4882620402	-0.01471347421	0.01471347421	-0.01366465007	0	-0.01366465007	0.01366465007
Gm34225.TF	33	6	-0.7429173842	0.7429173842	0.4577204833	0.4577204833	-0.05308910031	0.05308910031	-0.01364934317	0	-0.01364934317	0.01364934317
Rsrc1.TF	21	2	-0.8799089242	0.8799089242	0.3791105031	0.3791105031	-0.1539088803	0.1539088803	-0.01364011287	0	-0.01364011287	0.01364011287
Mettl27.TF	59	5	-0.718123823	0.718123823	0.472890482	0.472890482	-0.03400293342	0.03400293342	-0.01356842225	0	-0.01356842225	0.01356842225
Prdx4.TF	18	4	-0.6846661396	0.6846661396	0.4937186658	0.4937186658	-0.00787281029	0.00787281029	-0.01354554429	0	-0.01354554429	0.01354554429
Ncor2.TF	25	2	-0.8347629825	0.8347629825	0.404023131	0.404023131	-0.1214736247	0.1214736247	-0.01350392956	0	-0.01350392956	0.01350392956
Mta1.TF	26	3	-1.087138832	1.087138832	0.2772011906	0.2772011906	-0.2955880899	0.2955880899	-0.0134417292	0	-0.0134417292	0.0134417292
Lgmn.TF	20	8	-0.822566586	0.822566586	0.4109380736	0.4109380736	-0.1125662829	0.1125662829	-0.01341323197	0	-0.01341323197	0.01341323197
Zfp51.TF	28	7	-0.8146728938	0.8146728938	0.4154620643	0.4154620643	-0.1067582449	0.1067582449	-0.01341064934	0	-0.01341064934	0.01341064934
Midn.TF	11	3	-0.8513447532	0.8513447532	0.3947323534	0.3947323534	-0.1335028926	0.1335028926	-0.01336582947	0	-0.01336582947	0.01336582947
Calhm2.TF	20	6	-1.072697847	1.072697847	0.2836026193	0.2836026193	-0.2860861595	0.2860861595	-0.01333907827	0	-0.01333907827	0.01333907827
Csnk1g3.TF	19	2	-0.9858820853	0.9858820853	0.3243858732	0.3243858732	-0.2277345823	0.2277345823	-0.0133384079	0	-0.0133384079	0.0133384079
Irgq.TF	43	10	-0.9394722197	0.9394722197	0.3477032249	0.3477032249	-0.1957643696	0.1957643696	-0.01327414364	0	-0.01327414364	0.01327414364
Ddit3.TF	13	2	-0.4436688154	0.4436688154	0.6573906769	0.6573906769	-0.2026760968	0.2026760968	-0.0131545328	0	-0.0131545328	0.0131545328
Ppa1.TF	65	3	-0.5527464376	0.5527464376	0.5805769278	0.5805769278	-0.1016848093	0.1016848093	-0.01315170074	0	-0.01315170074	0.01315170074
Gadd45gip1.TF	29	2	-0.8675208223	0.8675208223	0.3858704363	0.3858704363	-0.145049257	0.145049257	-0.01309327503	0	-0.01309327503	0.01309327503
Slc25a36.TF	53	7	-0.8463725455	0.8463725455	0.397568816	0.397568816	-0.1298224931	0.1298224931	-0.01308247024	0	-0.01308247024	0.01308247024
H2afz.TF	19	2	-0.4709151328	0.4709151328	0.6378221496	0.6378221496	-0.1763217639	0.1763217639	-0.01304245299	0	-0.01304245299	0.01304245299
Zpr1.TF	35	2	-0.7860731376	0.7860731376	0.4320210899	0.4320210899	-0.08561547028	0.08561547028	-0.01303020189	0	-0.01303020189	0.01303020189
Cdca3.TF	31	8	-0.9007521101	0.9007521101	0.3679419773	0.3679419773	-0.168654514	0.168654514	-0.01302633913	0	-0.01302633913	0.01302633913
Arhgap5.TF	18	8	-0.893825603	0.893825603	0.3716240859	0.3716240859	-0.1637774864	0.1637774864	-0.01302475408	0	-0.01302475408	0.01302475408
Cass4.TF	46	10	-0.8572365511	0.8572365511	0.3915297098	0.3915297098	-0.1376671469	0.1376671469	-0.01297285664	0	-0.01297285664	0.01297285664
Myc.TF	19	12	-0.6578164375	0.6578164375	0.5108294247	0.5108294247	-0.01357433833	0.01357433833	-0.01297271584	0	-0.01297271584	0.01297271584
Rela.TF	8	3	-0.7616451759	0.7616451759	0.4464096152	0.4464096152	-0.06736887171	0.06736887171	-0.01297031978	0	-0.01297031978	0.01297031978
Chd7.TF	77	13	-0.9173596654	0.9173596654	0.3592105419	0.3592105419	-0.1802848899	0.1802848899	-0.01296163234	0	-0.01296163234	0.01296163234
Abcd1.TF	19	2	-0.8884162495	0.8884162495	0.3744802494	0.3744802494	-0.1600051657	0.1600051657	-0.01291984675	0	-0.01291984675	0.01291984675
Scamp2.TF	21	2	-0.9617848697	0.9617848697	0.3363499006	0.3363499006	-0.2112227991	0.2112227991	-0.01290960592	0	-0.01290960592	0.01290960592
Gm9703.TF	14	3	-0.9225952987	0.9225952987	0.3563879135	0.3563879135	-0.1840653188	0.1840653188	-0.01273261282	0	-0.01273261282	0.01273261282
Arl5c.TF	19	4	-0.2964037062	0.2964037062	0.7669970704	0.7669970704	-0.3644965697	0.3644965697	-0.01265663658	0	-0.01265663658	0.01265663658
Nap1l1.TF	29	2	-0.4382761456	0.4382761456	0.6613080887	0.6613080887	-0.2080178893	0.2080178893	-0.01262610401	0	-0.01262610401	0.01262610401
Irf1.TF	68	2	-0.4820015816	0.4820015816	0.6299410483	0.6299410483	-0.1658486078	0.1658486078	-0.01262180985	0	-0.01262180985	0.01262180985
Cpeb4.TF	34	3	-0.4633053091	0.4633053091	0.6432742628	0.6432742628	-0.1836123112	0.1836123112	-0.01261129753	0	-0.01261129753	0.01261129753
Rgs10.TF	48	12	-0.9460096085	0.9460096085	0.3443950336	0.3443950336	-0.2002487888	0.2002487888	-0.01237962038	0	-0.01237962038	0.01237962038
Timp2.TF	33	8	-0.8713588193	0.8713588193	0.3837881077	0.3837881077	-0.1477733944	0.1477733944	-0.01234678232	0	-0.01234678232	0.01234678232
Klrb1c.TF	238	8	-0.8525391797	0.8525391797	0.3941803756	0.3941803756	-0.1342199364	0.1342199364	-0.01233630743	0	-0.01233630743	0.01233630743
Rrm2b.TF	23	2	-0.4420728717	0.4420728717	0.6585525097	0.6585525097	-0.2042579358	0.2042579358	-0.01229507721	0	-0.01229507721	0.01229507721
Pitpnm1.TF	20	11	-0.8554874394	0.8554874394	0.3924637684	0.3924637684	-0.1364516585	0.1364516585	-0.01228031917	0	-0.01228031917	0.01228031917
Slc35a5.TF	50	14	-0.9923810749	0.9923810749	0.3212633556	0.3212633556	-0.2320844708	0.2320844708	-0.01220543791	0	-0.01220543791	0.01220543791
Gng2.TF	51	4	-0.5574079301	0.5574079301	0.577401304	0.577401304	-0.09762490162	0.09762490162	-0.01214287046	0	-0.01214287046	0.01214287046
Uso1.TF	19	3	-0.8279593843	0.8279593843	0.4078492836	0.4078492836	-0.1165404621	0.1165404621	-0.01213592637	0	-0.01213592637	0.01213592637
Gm37403.TF	107	6	-0.4955967664	0.4955967664	0.6203230384	0.6203230384	-0.1531646562	0.1531646562	-0.01211092017	0	-0.01211092017	0.01211092017
Fbxo9.TF	21	4	-0.8219607791	0.8219607791	0.4112500696	0.4112500696	-0.1121652539	0.1121652539	-0.01200518095	0	-0.01200518095	0.01200518095
Cplx2.TF	17	3	-0.3574049728	0.3574049728	0.7208816173	0.7208816173	-0.2927312568	0.2927312568	-0.01200152718	0	-0.01200152718	0.01200152718
Xaf1.TF	27	7	-0.7373107655	0.7373107655	0.461113072	0.461113072	-0.04881497342	0.04881497342	-0.01199965428	0	-0.01199965428	0.01199965428
Diablo.TF	12	3	-0.7502680638	0.7502680638	0.4532273777	0.4532273777	-0.05875573488	0.05875573488	-0.0119560465	0	-0.0119560465	0.0119560465
Hells.TF	40	4	-0.562664654	0.562664654	0.5738191055	0.5738191055	-0.09305290289	0.09305290289	-0.01193370802	0	-0.01193370802	0.01193370802
Alyref.TF	15	3	-0.4582926176	0.4582926176	0.6468541168	0.6468541168	-0.1884205021	0.1884205021	-0.0119287857	0	-0.0119287857	0.0119287857
Ptar1.TF	45	7	-0.7676217939	0.7676217939	0.4429110317	0.4429110317	-0.07179637661	0.07179637661	-0.01191716485	0	-0.01191716485	0.01191716485
P2rx3.TF	25	6	-0.6194837945	0.6194837945	0.5357539679	0.5357539679	-0.04487111026	0.04487111026	-0.01190354055	0	-0.01190354055	0.01190354055
Icam2.TF	13	3	-0.7048979532	0.7048979532	0.4810025123	0.4810025123	-0.02381882569	0.02381882569	-0.01188180476	0	-0.01188180476	0.01188180476
Mreg.TF	51	4	-0.6194461059	0.6194461059	0.5358067024	0.5358067024	-0.04493747024	0.04493747024	-0.01183251541	0	-0.01183251541	0.01183251541
D330023K18Rik.TF	36	9	-0.7339038098	0.7339038098	0.4631973743	0.4631973743	-0.04619086888	0.04619086888	-0.01178767799	0	-0.01178767799	0.01178767799
Mis18bp1.TF	37	5	-0.7067434966	0.7067434966	0.4799105155	0.4799105155	-0.02518908573	0.02518908573	-0.01168629736	0	-0.01168629736	0.01168629736
Mir6236.TF	27	2	-0.3331131358	0.3331131358	0.7391413504	0.7391413504	-0.3203502424	0.3203502424	-0.01164265312	0	-0.01164265312	0.01164265312
Plcg1.TF	40	2	-0.4150708315	0.4150708315	0.6782067188	0.6782067188	-0.2313450172	0.2313450172	-0.01163124122	0	-0.01163124122	0.01163124122
Cept1.TF	35	2	-0.820451382	0.820451382	0.4121394521	0.4121394521	-0.1110224669	0.1110224669	-0.01162649617	0	-0.01162649617	0.01162649617
Pbx1.TF	54	8	-0.7178049684	0.7178049684	0.4730653421	0.4730653421	-0.03378327475	0.03378327475	-0.01157189713	0	-0.01157189713	0.01157189713
Trp53inp1.TF	48	3	-0.5460358592	0.5460358592	0.5851829834	0.5851829834	-0.1075854787	0.1075854787	-0.01156425453	0	-0.01156425453	0.01156425453
Washc2.TF	38	2	-0.3840725636	0.3840725636	0.7010339016	0.7010339016	-0.2636882231	0.2636882231	-0.01150070932	0	-0.01150070932	0.01150070932
Gm26724.TF	14	3	-0.4879834514	0.4879834514	0.6256788667	0.6256788667	-0.1602150792	0.1602150792	-0.01147840683	0	-0.01147840683	0.01147840683
Nfatc1.TF	35	3	-0.5304594612	0.5304594612	0.5959409683	0.5959409683	-0.1214272828	0.1214272828	-0.01147194733	0	-0.01147194733	0.01147194733
Atad2.TF	24	2	-0.4393333282	0.4393333282	0.6605345964	0.6605345964	-0.2069612897	0.2069612897	-0.01144679151	0	-0.01144679151	0.01144679151
Sympk.TF	23	2	-0.735779542	0.735779542	0.4620311739	0.4620311739	-0.04765893576	0.04765893576	-0.01136418267	0	-0.01136418267	0.01136418267
Zswim6.TF	34	5	-0.6046202695	0.6046202695	0.545582737	0.545582737	-0.05725436526	0.05725436526	-0.01132328827	0	-0.01132328827	0.01132328827
Ighv8-11.TF	28	4	-0.6073261387	0.6073261387	0.5437869741	0.5437869741	-0.0549894859	0.0549894859	-0.01131060558	0	-0.01131060558	0.01131060558
Ephx1.TF	19	20	-0.8967057383	0.8967057383	0.3700520743	0.3700520743	-0.1658577148	0.1658577148	-0.01129154239	0	-0.01129154239	0.01129154239
Smc4.TF	15	3	-0.4003553667	0.4003553667	0.6889973655	0.6889973655	-0.2465051788	0.2465051788	-0.01101101561	0	-0.01101101561	0.01101101561
Fam214a.TF	21	6	-0.6136299622	0.6136299622	0.5395976471	0.5395976471	-0.0497100617	0.0497100617	-0.01100203441	0	-0.01100203441	0.01100203441
Gm45745.TF	31	2	-0.3651932565	0.3651932565	0.7150583192	0.7150583192	-0.2841116431	0.2841116431	-0.01098965765	0	-0.01098965765	0.01098965765
Nsmaf.TF	44	6	-0.6690783927	0.6690783927	0.503618695	0.503618695	-0.004535423782	0.004535423782	-0.01087482813	0	-0.01087482813	0.01087482813
Nuf2.TF	32	10	-0.779733247	0.779733247	0.4357239506	0.4357239506	-0.08090981059	0.08090981059	-0.01085084727	0	-0.01085084727	0.01085084727
Retreg1.TF	15	2	-0.6551759938	0.6551759938	0.5124802946	0.5124802946	-0.0156442819	0.0156442819	-0.01083426264	0	-0.01083426264	0.01083426264
Mysm1.TF	62	3	-0.8888487048	0.8888487048	0.374273875	0.374273875	-0.1602774301	0.1602774301	-0.01083316937	0	-0.01083316937	0.01083316937
Ckap2l.TF	31	7	-0.7310474414	0.7310474414	0.4649268536	0.4649268536	-0.04401444957	0.04401444957	-0.01081273222	0	-0.01081273222	0.01081273222
Dnaaf5.TF	65	3	-0.469606879	0.469606879	0.638763039	0.638763039	-0.1775772015	0.1775772015	-0.01079236469	0	-0.01079236469	0.01079236469
Pa2g4.TF	20	3	-0.3381364082	0.3381364082	0.7353379462	0.7353379462	-0.3145190544	0.3145190544	-0.01072972935	0	-0.01072972935	0.01072972935
Peli1.TF	51	3	-0.5029814727	0.5029814727	0.6151075406	0.6151075406	-0.1463281217	0.1463281217	-0.01069806505	0	-0.01069806505	0.01069806505
Gprc5b.TF	23	6	-0.6395253165	0.6395253165	0.5226413761	0.5226413761	-0.02839200734	0.02839200734	-0.01057524817	0	-0.01057524817	0.01057524817
Elf4.TF	36	2	-0.7463799904	0.7463799904	0.4556117542	0.4556117542	-0.05574770301	0.05574770301	-0.01050311485	0	-0.01050311485	0.01050311485
Tgfbr2.TF	32	3	-0.4554072422	0.4554072422	0.6489313528	0.6489313528	-0.1912184703	0.1912184703	-0.01042080102	0	-0.01042080102	0.01042080102
Pik3r1.TF	31	3	-0.7803506402	0.7803506402	0.4353283265	0.4353283265	-0.08141222742	0.08141222742	-0.01041224422	0	-0.01041224422	0.01041224422
Plk1.TF	22	5	-0.4949419451	0.4949419451	0.6207640846	0.6207640846	-0.1537440819	0.1537440819	-0.01039937051	0	-0.01039937051	0.01039937051
C1qbp.TF	18	4	-0.3154747552	0.3154747552	0.7524701985	0.7524701985	-0.3411418302	0.3411418302	-0.01039655338	0	-0.01039655338	0.01039655338
Trim25.TF	28	4	-0.4927878865	0.4927878865	0.622287929	0.622287929	-0.1557476325	0.1557476325	-0.01038682775	0	-0.01038682775	0.01038682775
mt-Tc.TF	10	7	-0.5415462822	0.5415462822	0.5882298338	0.5882298338	-0.1114968997	0.1114968997	-0.01030026154	0	-0.01030026154	0.01030026154
Col27a1.TF	42	9	-0.7319621046	0.7319621046	0.4643784041	0.4643784041	-0.04470453959	0.04470453959	-0.01028364496	0	-0.01028364496	0.01028364496
Dhfr.TF	33	3	-0.4839251185	0.4839251185	0.6285666887	0.6285666887	-0.1640297848	0.1640297848	-0.01020202608	0	-0.01020202608	0.01020202608
Pitpnc1.TF	24	4	-0.8421868681	0.8421868681	0.3998438226	0.3998438226	-0.126875685	0.126875685	-0.01012007949	0	-0.01012007949	0.01012007949
Gm10033.TF	18	12	-0.6764374489	0.6764374489	0.4988885848	0.4988885848	-0.001392954238	0.001392954238	-0.01009906391	0	-0.01009906391	0.01009906391
Togaram1.TF	15	11	-0.6403584184	0.6403584184	0.522060646	0.522060646	-0.0276630257	0.0276630257	-0.01002473443	0	-0.01002473443	0.01002473443
Ddit4.TF	18	6	-0.5775841323	0.5775841323	0.5636685798	0.5636685798	-0.08013852261	0.08013852261	-0.0100186618	0	-0.0100186618	0.0100186618
Cbfa2t3.TF	29	2	-0.3786491476	0.3786491476	0.7050477817	0.7050477817	-0.2694872597	0.2694872597	-0.009970192709	0	-0.009970192709	0.009970192709
Fbh1.TF	30	7	-0.6473873335	0.6473873335	0.5175278722	0.5175278722	-0.02197500242	0.02197500242	-0.009807299596	0	-0.009807299596	0.009807299596
Ccdc34.TF	34	3	-0.4627468216	0.4627468216	0.6436657807	0.6436657807	-0.1841373344	0.1841373344	-0.009776673819	0	-0.009776673819	0.009776673819
Dhx58.TF	37	4	-0.4923320139	0.4923320139	0.622617566	0.622617566	-0.1561813673	0.1561813673	-0.00969279471	0	-0.00969279471	0.00969279471
Mga.TF	11	2	-0.3598806029	0.3598806029	0.7190264014	0.7190264014	-0.2899758445	0.2899758445	-0.009670533864	0	-0.009670533864	0.009670533864
Dnmt1.TF	32	3	-0.4649848263	0.4649848263	0.642064969	0.642064969	-0.1819919299	0.1819919299	-0.009647462257	0	-0.009647462257	0.009647462257
Tex10.TF	28	3	-0.4127640222	0.4127640222	0.6798857261	0.6798857261	-0.2336896375	0.2336896375	-0.009625354346	0	-0.009625354346	0.009625354346
Usp3.TF	30	2	-0.3540701075	0.3540701075	0.7233789157	0.7233789157	-0.2964544148	0.2964544148	-0.009617632705	0	-0.009617632705	0.009617632705
Egfl7.TF	159	14	-0.5492281166	0.5492281166	0.5830144614	0.5830144614	-0.1048056387	0.1048056387	-0.00956206644	0	-0.00956206644	0.00956206644
Tmem50b.TF	8	3	-0.6200147527	0.6200147527	0.5353568353	0.5353568353	-0.04437139234	0.04437139234	-0.009550751435	0	-0.009550751435	0.009550751435
Apc.TF	42	4	-0.4583708852	0.4583708852	0.6467945379	0.6467945379	-0.1883403387	0.1883403387	-0.009534178659	0	-0.009534178659	0.009534178659
B3gnt8.TF	63	3	-0.409663463	0.409663463	0.6821591444	0.6821591444	-0.2368725339	0.2368725339	-0.009505662321	0	-0.009505662321	0.009505662321
Txndc11.TF	37	3	-0.4822837116	0.4822837116	0.6297216669	0.6297216669	-0.1655581326	0.1655581326	-0.009498300965	0	-0.009498300965	0.009498300965
Lypla1.TF	24	2	-0.5679171398	0.5679171398	0.5702166828	0.5702166828	-0.08846292446	0.08846292446	-0.009474922899	0	-0.009474922899	0.009474922899
Elmsan1.TF	56	8	-0.620349587	0.620349587	0.535182554	0.535182554	-0.04415210556	0.04415210556	-0.009406237166	0	-0.009406237166	0.009406237166
Snrk.TF	65	6	-0.6276970024	0.6276970024	0.5303695767	0.5303695767	-0.03809945707	0.03809945707	-0.009383550298	0	-0.009383550298	0.009383550298
Slc30a5.TF	46	3	-0.7657929847	0.7657929847	0.4439812232	0.4439812232	-0.070441453	0.070441453	-0.009344662406	0	-0.009344662406	0.009344662406
Ankrd44.TF	17	2	-0.6732159034	0.6732159034	0.5009339063	0.5009339063	-0.001170479084	0.001170479084	-0.009291793911	0	-0.009291793911	0.009291793911
Cdca7.TF	38	4	-0.4569552911	0.4569552911	0.6478242888	0.6478242888	-0.189726552	0.189726552	-0.009270530016	0	-0.009270530016	0.009270530016
Zxdb.TF	9	11	-0.6095349365	0.6095349365	0.5422763922	0.5422763922	-0.05308516215	0.05308516215	-0.009188141032	0	-0.009188141032	0.009188141032
Gm8995.TF	15	2	-0.3189683773	0.3189683773	0.7498288246	0.7498288246	-0.336975591	0.336975591	-0.009104640929	0	-0.009104640929	0.009104640929
Stat2.TF	21	5	-0.4205079777	0.4205079777	0.6742136427	0.6742136427	-0.2257892132	0.2257892132	-0.00908915649	0	-0.00908915649	0.00908915649
Dapp1.TF	24	3	-0.6961578037	0.6961578037	0.4864703065	0.4864703065	-0.01696020794	0.01696020794	-0.00908048668	0	-0.00908048668	0.00908048668
Rpl3l.TF	24	3	-0.3120812246	0.3120812246	0.7550615253	0.7550615253	-0.3452522752	0.3452522752	-0.009067414673	0	-0.009067414673	0.009067414673
Mtmr9.TF	32	15	-0.7194264226	0.7194264226	0.4720205975	0.4720205975	-0.0350957781	0.0350957781	-0.009066465422	0	-0.009066465422	0.009066465422
Foxp4.TF	69	3	-0.4001717364	0.4001717364	0.689136917	0.689136917	-0.246702701	0.246702701	-0.009017066512	0	-0.009017066512	0.009017066512
Sapcd2.TF	21	10	-0.6300738667	0.6300738667	0.5287699833	0.5287699833	-0.03608913795	0.03608913795	-0.008934773354	0	-0.008934773354	0.008934773354
Tnk2.TF	27	10	-0.635921493	0.635921493	0.5249631097	0.5249631097	-0.03130706299	0.03130706299	-0.008909821111	0	-0.008909821111	0.008909821111
Sgo2a.TF	37	2	-0.3734959658	0.3734959658	0.708880426	0.708880426	-0.2750584849	0.2750584849	-0.008889397422	0	-0.008889397422	0.008889397422
Pbx2.TF	19	3	-0.6173534486	0.6173534486	0.5371153816	0.5371153816	-0.04658454079	0.04658454079	-0.008869979668	0	-0.008869979668	0.008869979668
Mir146.TF	37	8	-0.5751349976	0.5751349976	0.5653458563	0.5653458563	-0.08226858543	0.08226858543	-0.008778130062	0	-0.008778130062	0.008778130062
Ogt.TF	38	4	-0.4322577289	0.4322577289	0.6656640226	0.6656640226	-0.2139856917	0.2139856917	-0.008773710151	0	-0.008773710151	0.008773710151
Maf.TF	54	4	-0.4132424896	0.4132424896	0.6795414531	0.6795414531	-0.2332084662	0.2332084662	-0.008768618986	0	-0.008768618986	0.008768618986
Gm38380.TF	25	3	-0.592517149	0.592517149	0.5536190317	0.5536190317	-0.06740510276	0.06740510276	-0.008751676307	0	-0.008751676307	0.008751676307
Gm28707.TF	62	8	-0.5746418844	0.5746418844	0.5656740818	0.5656740818	-0.08268558997	0.08268558997	-0.008729259707	0	-0.008729259707	0.008729259707
Chka.TF	29	3	-0.3753022288	0.3753022288	0.7075343323	0.7075343323	-0.2730979127	0.2730979127	-0.008615709914	0	-0.008615709914	0.008615709914
Tank.TF	53	3	-0.3499996809	0.3499996809	0.7264344441	0.7264344441	-0.3010323191	0.3010323191	-0.008344713323	0	-0.008344713323	0.008344713323
Chst3.TF	27	2	-0.3025658619	0.3025658619	0.7622959297	0.7622959297	-0.356853691	0.356853691	-0.008202827253	0	-0.008202827253	0.008202827253
Slfn5.TF	52	6	-0.4645288379	0.4645288379	0.6423808408	0.6423808408	-0.1824149941	0.1824149941	-0.008183356602	0	-0.008183356602	0.008183356602
Igkj3.TF	22	8	-0.4890978055	0.4890978055	0.6248830401	0.6248830401	-0.1591654684	0.1591654684	-0.00817085158	0	-0.00817085158	0.00817085158
Gm42047.TF	28	8	-0.5362342576	0.5362342576	0.5919123763	0.5919123763	-0.1162335438	0.1162335438	-0.008163534679	0	-0.008163534679	0.008163534679
Fen1.TF	25	3	-0.3418925951	0.3418925951	0.7325194504	0.7325194504	-0.3102253521	0.3102253521	-0.008157405384	0	-0.008157405384	0.008157405384
Slc43a3.TF	29	3	-0.3669681473	0.3669681473	0.7137341198	0.7137341198	-0.2821633891	0.2821633891	-0.008130486863	0	-0.008130486863	0.008130486863
Smc1a.TF	16	4	-0.3657515095	0.3657515095	0.7146272879	0.7146272879	-0.2834770078	0.2834770078	-0.008105019299	0	-0.008105019299	0.008105019299
Slc38a6.TF	34	7	-0.5008258031	0.5008258031	0.6166163361	0.6166163361	-0.1483030012	0.1483030012	-0.008085175888	0	-0.008085175888	0.008085175888
Hist1h1e.TF	24	3	-0.1828798839	0.1828798839	0.8549406199	0.8549406199	-0.5289305631	0.5289305631	-0.008078784298	0	-0.008078784298	0.008078784298
Tpx2.TF	20	7	-0.5100498465	0.5100498465	0.6101222231	0.6101222231	-0.1398188019	0.1398188019	-0.008059710525	0	-0.008059710525	0.008059710525
Hmmr.TF	38	2	-0.3228472803	0.3228472803	0.7468968817	0.7468968817	-0.3323782602	0.3323782602	-0.008057154326	0	-0.008057154326	0.008057154326
Mki67.TF	43	3	-0.1788995971	0.1788995971	0.8580667085	0.8580667085	-0.5358368885	0.5358368885	-0.00803974773	0	-0.00803974773	0.00803974773
Ybx3.TF	26	3	-0.3225020328	0.3225020328	0.747151814	0.747151814	-0.3327768788	0.3327768788	-0.008022139728	0	-0.008022139728	0.008022139728
Stmn1.TF	30	2	-0.249985836	0.249985836	0.8026650296	0.8026650296	-0.4255894871	0.4255894871	-0.008020539732	0	-0.008020539732	0.008020539732
Rell1.TF	62	5	-0.4440842619	0.4440842619	0.6570943665	0.6570943665	-0.2022729943	0.2022729943	-0.00797470101	0	-0.00797470101	0.00797470101
Crem.TF	21	16	-0.640204547	0.640204547	0.5221595803	0.5221595803	-0.02778721221	0.02778721221	-0.007962831334	0	-0.007962831334	0.007962831334
Tmem132e.TF	16	9	-0.4874761975	0.4874761975	0.62600958	0.62600958	-0.1606514626	0.1606514626	-0.007961614559	0	-0.007961614559	0.007961614559
Mlycd.TF	52	9	-0.5217952745	0.5217952745	0.6019346982	0.6019346982	-0.1291790155	0.1291790155	-0.007957676072	0	-0.007957676072	0.007957676072
Rsph1.TF	39	8	-0.4422925291	0.4422925291	0.6583833002	0.6583833002	-0.2040274297	0.2040274297	-0.007930147258	0	-0.007930147258	0.007930147258
Fam111a.TF	17	4	-0.3581956968	0.3581956968	0.7202775293	0.7202775293	-0.2918330781	0.2918330781	-0.007898104473	0	-0.007898104473	0.007898104473
St8sia4.TF	18	2	-0.2750231185	0.2750231185	0.7833664681	0.7833664681	-0.3918066378	0.3918066378	-0.007894585302	0	-0.007894585302	0.007894585302
Camk1d.TF	32	2	-0.5352943408	0.5352943408	0.5925524283	0.5925524283	-0.1170578593	0.1170578593	-0.007869010909	0	-0.007869010909	0.007869010909
Mbd5.TF	22	8	-0.5046413245	0.5046413245	0.6139126989	0.6139126989	-0.1447657996	0.1447657996	-0.007843824163	0	-0.007843824163	0.007843824163
Cntrl.TF	6	3	-0.3370996934	0.3370996934	0.7360984036	0.7360984036	-0.3156815076	0.3156815076	-0.007836878315	0	-0.007836878315	0.007836878315
Cerk.TF	21	3	-0.3387285335	0.3387285335	0.7348802934	0.7348802934	-0.3138202943	0.3138202943	-0.007813730624	0	-0.007813730624	0.007813730624
Gm15747.TF	10	11	-0.4864044974	0.4864044974	0.6267610232	0.6267610232	-0.1616434636	0.1616434636	-0.007742061083	0	-0.007742061083	0.007742061083
Cip2a.TF	33	4	-0.4109537644	0.4109537644	0.6812065791	0.6812065791	-0.2355377349	0.2355377349	-0.007703801373	0	-0.007703801373	0.007703801373
Fbxo22.TF	39	2	-0.4476659592	0.4476659592	0.6544951347	0.6544951347	-0.198742578	0.198742578	-0.007696569736	0	-0.007696569736	0.007696569736
Gmnn.TF	13	3	-0.3322966403	0.3322966403	0.739741429	0.739741429	-0.3212742247	0.3212742247	-0.007665527272	0	-0.007665527272	0.007665527272
Mbp.TF	23	4	-0.3734087631	0.3734087631	0.7089289711	0.7089289711	-0.2751292693	0.2751292693	-0.007658018159	0	-0.007658018159	0.007658018159
Ehd4.TF	28	4	-0.4053564777	0.4053564777	0.6853138597	0.6853138597	-0.2413052793	0.2413052793	-0.007622810399	0	-0.007622810399	0.007622810399
Cds2.TF	21	4	-0.6212757662	0.6212757662	0.5345340354	0.5345340354	-0.04333619135	0.04333619135	-0.007621174127	0	-0.007621174127	0.007621174127
Lmo2.TF	26	9	-0.4998990891	0.4998990891	0.6172529889	0.6172529889	-0.149137016	0.149137016	-0.007529313174	0	-0.007529313174	0.007529313174
Mbtd1.TF	77	5	-0.4273760824	0.4273760824	0.6692054358	0.6692054358	-0.2188600974	0.2188600974	-0.007528663869	0	-0.007528663869	0.007528663869
Dtymk.TF	23	3	-0.325985942	0.325985942	0.7445081665	0.7445081665	-0.3286533985	0.3286533985	-0.007526521907	0	-0.007526521907	0.007526521907
Gm37082.TF	20	9	-0.4452300273	0.4452300273	0.6562516754	0.6562516754	-0.2011273094	0.2011273094	-0.007399030569	0	-0.007399030569	0.007399030569
Skil.TF	51	6	-0.4787498331	0.4787498331	0.6322319474	0.6322319474	-0.1688852746	0.1688852746	-0.007323100318	0	-0.007323100318	0.007323100318
Hist1h3a.TF	39	3	-0.301424729	0.301424729	0.7631717528	0.7631717528	-0.3582712015	0.3582712015	-0.007284237244	0	-0.007284237244	0.007284237244
Gm43696.TF	39	8	-0.5113061411	0.5113061411	0.6092618544	0.6092618544	-0.1386978447	0.1386978447	-0.007268822918	0	-0.007268822918	0.007268822918
Mis18a.TF	22	2	-0.3932752177	0.3932752177	0.6941895819	0.6941895819	-0.2538805908	0.2538805908	-0.007248886754	0	-0.007248886754	0.007248886754
Gpr137c.TF	32	5	-0.4243965918	0.4243965918	0.671382173	0.671382173	-0.2218664861	0.2218664861	-0.007240135692	0	-0.007240135692	0.007240135692
Zmat1.TF	14	12	-0.5228067266	0.5228067266	0.601205105	0.601205105	-0.1282338035	0.1282338035	-0.007233687209	0	-0.007233687209	0.007233687209
Zfp251.TF	33	10	-0.5026300724	0.5026300724	0.6153373707	0.6153373707	-0.1466288009	0.1466288009	-0.007233048429	0	-0.007233048429	0.007233048429
Prim1.TF	18	6	-0.4581454341	0.4581454341	0.6469425502	0.6469425502	-0.1885394982	0.1885394982	-0.007221964738	0	-0.007221964738	0.007221964738
Snhg17.TF	16	12	-0.4376090479	0.4376090479	0.6617581409	0.6617581409	-0.2086330933	0.2086330933	-0.007212018058	0	-0.007212018058	0.007212018058
N4bp2l1.TF	14	7	-0.378860394	0.378860394	0.7048710295	0.7048710295	-0.2692311389	0.2692311389	-0.007188277763	0	-0.007188277763	0.007188277763
Cacna2d1.TF	51	8	-0.4803273819	0.4803273819	0.6311022829	0.6311022829	-0.1673870933	0.1673870933	-0.007177632866	0	-0.007177632866	0.007177632866
Gm20492.TF	13	10	-0.4701979031	0.4701979031	0.6382935845	0.6382935845	-0.1769506646	0.1769506646	-0.007147665836	0	-0.007147665836	0.007147665836
C920021L13Rik.TF	37	12	-0.5372970958	0.5372970958	0.59117746	0.59117746	-0.1152874431	0.1152874431	-0.007130733788	0	-0.007130733788	0.007130733788
Gm12216.TF	28	5	-0.408552434	0.408552434	0.6829671124	0.6829671124	-0.2380060376	0.2380060376	-0.007112221901	0	-0.007112221901	0.007112221901
Troap.TF	25	7	-0.4106394888	0.4106394888	0.6814276351	0.6814276351	-0.2358473436	0.2358473436	-0.007106255447	0	-0.007106255447	0.007106255447
Snhg9.TF	10	2	-0.230999524	0.230999524	0.8173717651	0.8173717651	-0.452697211	0.452697211	-0.007090881355	0	-0.007090881355	0.007090881355
Reep4.TF	10	4	-0.3444956366	0.3444956366	0.7305403308	0.7305403308	-0.30722399	0.30722399	-0.007067904725	0	-0.007067904725	0.007067904725
Zfhx3.TF	26	10	-0.4739698593	0.4739698593	0.6356286328	0.6356286328	-0.1733992299	0.1733992299	-0.007053617034	0	-0.007053617034	0.007053617034
Fos.TF	48	8	-0.4881598765	0.4881598765	0.6255446345	0.6255446345	-0.1600379918	0.1600379918	-0.007044542086	0	-0.007044542086	0.007044542086
Trim30d.TF	71	3	-0.3179865967	0.3179865967	0.7505799219	0.7505799219	-0.3381579056	0.3381579056	-0.006962194683	0	-0.006962194683	0.006962194683
Gm12543.TF	12	7	-0.389756929	0.389756929	0.6967842882	0.6967842882	-0.2575870088	0.2575870088	-0.006935760793	0	-0.006935760793	0.006935760793
Iqgap2.TF	19	2	-0.234411526	0.234411526	0.8147270774	0.8147270774	-0.4477256901	0.4477256901	-0.006924491471	0	-0.006924491471	0.006924491471
Nt5dc3.TF	19	15	-0.493516329	0.493516329	0.6217456103	0.6217456103	-0.1550343069	0.1550343069	-0.006864417941	0	-0.006864417941	0.006864417941
Bbx.TF	74	3	-0.3195420815	0.3195420815	0.7494000764	0.7494000764	-0.3363015358	0.3363015358	-0.006827024237	0	-0.006827024237	0.006827024237
Phtf1.TF	51	7	-0.4533923075	0.4533923075	0.6503766904	0.6503766904	-0.1931688257	0.1931688257	-0.006777615529	0	-0.006777615529	0.006777615529
Itpr1.TF	57	4	-0.3345743643	0.3345743643	0.7380291279	0.7380291279	-0.3186405618	0.3186405618	-0.006727120658	0	-0.006727120658	0.006727120658
Dusp22.TF	36	6	-0.3705355993	0.3705355993	0.7110771772	0.7110771772	-0.2782671555	0.2782671555	-0.006724823349	0	-0.006724823349	0.006724823349
Plekhm1.TF	21	2	-0.4251033869	0.4251033869	0.6708452496	0.6708452496	-0.2211241758	0.2211241758	-0.00669834845	0	-0.00669834845	0.00669834845
Irf9.TF	27	3	-0.2830114848	0.2830114848	0.7772368309	0.7772368309	-0.3814472318	0.3814472318	-0.00664644918	0	-0.00664644918	0.00664644918
Igkj5.TF	133	10	-0.4471050634	0.4471050634	0.6549114048	0.6549114048	-0.199307308	0.199307308	-0.006624967101	0	-0.006624967101	0.006624967101
Wdr43.TF	39	3	-0.289781345	0.289781345	0.7720598674	0.7720598674	-0.3728238459	0.3728238459	-0.006575680269	0	-0.006575680269	0.006575680269
Sft2d2.TF	73	4	-0.3287018219	0.3287018219	0.742461412	0.742461412	-0.3254762297	0.3254762297	-0.006573167295	0	-0.006573167295	0.006573167295
Shcbp1.TF	57	8	-0.4339415363	0.4339415363	0.6644318879	0.6644318879	-0.2122945611	0.2122945611	-0.006571082413	0	-0.006571082413	0.006571082413
Gm29257.TF	23	6	-0.4302905066	0.4302905066	0.6670780182	0.6670780182	-0.215929453	0.215929453	-0.006526239249	0	-0.006526239249	0.006526239249
Chd3.TF	52	2	-0.242167208	0.242167208	0.8087152325	0.8087152325	-0.4365858157	0.4365858157	-0.006524168227	0	-0.006524168227	0.006524168227
Bcl2a1b.TF	293	9	-0.4878783032	0.4878783032	0.6257759106	0.6257759106	-0.160343118	0.160343118	-0.006511728914	0	-0.006511728914	0.006511728914
Apoe.TF	29	11	-0.395309261	0.395309261	0.6927026704	0.6927026704	-0.2517628904	0.2517628904	-0.006490504832	0	-0.006490504832	0.006490504832
Tmem131l.TF	25	2	-0.250796598	0.250796598	0.8020337876	0.8020337876	-0.4244540558	0.4244540558	-0.006489570264	0	-0.006489570264	0.006489570264
Pafah1b3.TF	15	2	-0.137595091	0.137595091	0.8905942976	0.8905942976	-0.6148474134	0.6148474134	-0.006455796039	0	-0.006455796039	0.006455796039
Polr3b.TF	29	2	-0.5082821782	0.5082821782	0.6113584778	0.6113584778	-0.1414307264	0.1414307264	-0.006455413652	0	-0.006455413652	0.006455413652
Tpp1.TF	16	2	-0.4163710375	0.4163710375	0.6772114066	0.6772114066	-0.2299575322	0.2299575322	-0.006439638034	0	-0.006439638034	0.006439638034
Eif4g3.TF	18	2	-0.2290637	0.2290637	0.8188762209	0.8188762209	-0.4555453766	0.4555453766	-0.006435378757	0	-0.006435378757	0.006435378757
Snhg4.TF	34	5	-0.3382527033	0.3382527033	0.7352576875	0.7352576875	-0.3143964683	0.3143964683	-0.00642445943	0	-0.00642445943	0.00642445943
Mettl16.TF	16	4	-0.4879171888	0.4879171888	0.6256900911	0.6256900911	-0.1602298881	0.1602298881	-0.006401318142	0	-0.006401318142	0.006401318142
Klhl7.TF	12	12	-0.4121874223	0.4121874223	0.6802724448	0.6802724448	-0.2342303909	0.2342303909	-0.006394698438	0	-0.006394698438	0.006394698438
Camk1g.TF	63	3	-0.2262059509	0.2262059509	0.8211029874	0.8211029874	-0.4597883329	0.4597883329	-0.006385002434	0	-0.006385002434	0.006385002434
Cdc6.TF	41	7	-0.3810261044	0.3810261044	0.703275625	0.703275625	-0.2669225196	0.2669225196	-0.006238412989	0	-0.006238412989	0.006238412989
Prpf31.TF	29	2	-0.3987102467	0.3987102467	0.6901881641	0.6901881641	-0.2481918863	0.2481918863	-0.006175543228	0	-0.006175543228	0.006175543228
Ppan.TF	37	5	-0.2959031303	0.2959031303	0.7673837061	0.7673837061	-0.3651289247	0.3651289247	-0.00613364234	0	-0.00613364234	0.00613364234
L3mbtl3.TF	9	2	-0.2002523249	0.2002523249	0.8413311033	0.8413311033	-0.4999718099	0.4999718099	-0.006123582242	0	-0.006123582242	0.006123582242
Rsph9.TF	41	12	-0.4943011369	0.4943011369	0.6212013062	0.6212013062	-0.154318687	0.154318687	-0.006109975795	0	-0.006109975795	0.006109975795
B930036N10Rik.TF	18	13	-0.4372434083	0.4372434083	0.662013723	0.662013723	-0.2089826048	0.2089826048	-0.005984947657	0	-0.005984947657	0.005984947657
Gpatch4.TF	51	9	-0.3746339453	0.3746339453	0.7080278257	0.7080278257	-0.2738161919	0.2738161919	-0.005942090579	0	-0.005942090579	0.005942090579
Rabgef1.TF	77	7	-0.3682435494	0.3682435494	0.7127792965	0.7127792965	-0.2807612421	0.2807612421	-0.005901849369	0	-0.005901849369	0.005901849369
Mt1.TF	23	10	-0.3346262458	0.3346262458	0.7379774765	0.7379774765	-0.3185612552	0.3185612552	-0.005825796982	0	-0.005825796982	0.005825796982
Atp2c1.TF	26	9	-0.3968170647	0.3968170647	0.6915880619	0.6915880619	-0.2501783928	0.2501783928	-0.005729094687	0	-0.005729094687	0.005729094687
Bmf.TF	39	4	-0.2508565543	0.2508565543	0.8019860111	0.8019860111	-0.4243682081	0.4243682081	-0.005719507874	0	-0.005719507874	0.005719507874
Cenpk.TF	38	8	-0.3701794778	0.3701794778	0.7113352733	0.7113352733	-0.2786448928	0.2786448928	-0.005690133747	0	-0.005690133747	0.005690133747
Gm6377.TF	69	16	-0.5985658626	0.5985658626	0.549584695	0.549584695	-0.06230607437	0.06230607437	-0.005680671415	0	-0.005680671415	0.005680671415
Mir5136.TF	18	2	-0.184088869	0.184088869	0.8539907053	0.8539907053	-0.5268518554	0.5268518554	-0.005611149269	0	-0.005611149269	0.005611149269
Kif23.TF	17	6	-0.3249247391	0.3249247391	0.745299447	0.745299447	-0.3298852585	0.3298852585	-0.005605202872	0	-0.005605202872	0.005605202872
Slc39a1.TF	20	3	-0.4322498211	0.4322498211	0.6656355855	0.6656355855	-0.2139466337	0.2139466337	-0.00554339631	0	-0.00554339631	0.00554339631
Smarca2.TF	19	3	-0.3824214011	0.3824214011	0.7022154195	0.7022154195	-0.2653915006	0.2653915006	-0.005533842337	0	-0.005533842337	0.005533842337
Ufl1.TF	34	2	-0.1999677443	0.1999677443	0.841559534	0.841559534	-0.5004440275	0.5004440275	-0.005484046927	0	-0.005484046927	0.005484046927
Tspoap1.TF	20	9	-0.3664081784	0.3664081784	0.7141376218	0.7141376218	-0.2827565942	0.2827565942	-0.005408089044	0	-0.005408089044	0.005408089044
Cbx6.TF	33	14	-0.3833499054	0.3833499054	0.701544734	0.701544734	-0.2644242631	0.2644242631	-0.005405754593	0	-0.005405754593	0.005405754593
Nudt7.TF	15	12	-0.3674003242	0.3674003242	0.7133841522	0.7133841522	-0.2816492087	0.2816492087	-0.005304981785	0	-0.005304981785	0.005304981785
Gm38162.TF	33	13	-0.4300035622	0.4300035622	0.6672812136	0.6672812136	-0.2162090449	0.2162090449	-0.005271307983	0	-0.005271307983	0.005271307983
Nfe2l2.TF	38	3	-0.2438761895	0.2438761895	0.807388457	0.807388457	-0.4341564282	0.4341564282	-0.00525682263	0	-0.00525682263	0.00525682263
Gm26740.TF	14	2	-0.1790934464	0.1790934464	0.8579058133	0.8579058133	-0.5354789348	0.5354789348	-0.005197713546	0	-0.005197713546	0.005197713546
Nsf.TF	21	5	-0.2754972017	0.2754972017	0.7829949276	0.7829949276	-0.3911739489	0.3911739489	-0.005187363192	0	-0.005187363192	0.005187363192
Nmral1.TF	51	3	-0.2460710431	0.2460710431	0.8056920604	0.8056920604	-0.4310650956	0.4310650956	-0.005115588138	0	-0.005115588138	0.005115588138
Gm9828.TF	9	5	-0.2619584728	0.2619584728	0.7933991256	0.7933991256	-0.4091361241	0.4091361241	-0.005112316648	0	-0.005112316648	0.005112316648
Gnpda1.TF	47	7	-0.340414219	0.340414219	0.7336257392	0.7336257392	-0.3119079308	0.3119079308	-0.005104227155	0	-0.005104227155	0.005104227155
Dcaf12.TF	38	2	-0.3322664818	0.3322664818	0.7397561599	0.7397561599	-0.3212969208	0.3212969208	-0.005103124775	0	-0.005103124775	0.005103124775
Pced1b.TF	10	2	-0.1821330163	0.1821330163	0.8555183603	0.8555183603	-0.5301993214	0.5301993214	-0.005029825501	0	-0.005029825501	0.005029825501
Map2k1.TF	24	2	-0.3833682985	0.3833682985	0.7015173417	0.7015173417	-0.2643847799	0.2643847799	-0.005005207732	0	-0.005005207732	0.005005207732
Dclre1c.TF	59	2	-0.177056621	0.177056621	0.8595121131	0.8595121131	-0.539064968	0.539064968	-0.004914537215	0	-0.004914537215	0.004914537215
Aste1.TF	31	8	-0.330092055	0.330092055	0.7414030733	0.7414030733	-0.3238385231	0.3238385231	-0.00488173349	0	-0.00488173349	0.00488173349
Esf1.TF	10	2	-0.1518041184	0.1518041184	0.8793761573	0.8793761573	-0.5859369523	0.5859369523	-0.00487684329	0	-0.00487684329	0.00487684329
Mdm2.TF	53	2	-0.2954916992	0.2954916992	0.7676782591	0.7676782591	-0.3656110677	0.3656110677	-0.00483876001	0	-0.00483876001	0.00483876001
Ankrd13d.TF	44	6	-0.2796236841	0.2796236841	0.7798250082	0.7798250082	-0.3858011737	0.3858011737	-0.004832590025	0	-0.004832590025	0.004832590025
Slbp.TF	24	6	-0.2883085101	0.2883085101	0.7731688124	0.7731688124	-0.3746616436	0.3746616436	-0.00482933588	0	-0.00482933588	0.00482933588
Cabin1.TF	35	3	-0.3871989849	0.3871989849	0.6986793235	0.6986793235	-0.2603029396	0.2603029396	-0.004808566936	0	-0.004808566936	0.004808566936
Litaf.TF	51	4	-0.2587328329	0.2587328329	0.7959009788	0.7959009788	-0.4135344217	0.4135344217	-0.00471576245	0	-0.00471576245	0.00471576245
Edem1.TF	24	9	-0.3228206467	0.3228206467	0.7468994069	0.7468994069	-0.3323822075	0.3323822075	-0.004709911449	0	-0.004709911449	0.004709911449
Pan3.TF	12	5	-0.2481105492	0.2481105492	0.8040955358	0.8040955358	-0.4281707357	0.4281707357	-0.004653331576	0	-0.004653331576	0.004653331576
Arl5a.TF	36	4	-0.2281005622	0.2281005622	0.819620527	0.819620527	-0.4569599407	0.4569599407	-0.004639357735	0	-0.004639357735	0.004639357735
Tfdp1.TF	35	6	-0.2981021128	0.2981021128	0.7656906115	0.7656906115	-0.3623641117	0.3623641117	-0.00463308715	0	-0.00463308715	0.00463308715
Foxm1.TF	53	7	-0.2730119315	0.2730119315	0.7849121206	0.7849121206	-0.3944454637	0.3944454637	-0.004597970867	0	-0.004597970867	0.004597970867
Dpp4.TF	11	2	-0.1634277349	0.1634277349	0.8702184184	0.8702184184	-0.5637121104	0.5637121104	-0.00447470181	0	-0.00447470181	0.00447470181
Ugcg.TF	43	4	-0.2240912631	0.2240912631	0.8227406685	0.8227406685	-0.462930075	0.462930075	-0.004461303499	0	-0.004461303499	0.004461303499
Gpatch2l.TF	38	11	-0.3209224082	0.3209224082	0.7483382583	0.7483382583	-0.3346348251	0.3346348251	-0.004449032363	0	-0.004449032363	0.004449032363
Srsf7.TF	21	4	-0.1989858647	0.1989858647	0.8423133495	0.8423133495	-0.502005511	0.502005511	-0.00444364823	0	-0.00444364823	0.00444364823
Zfp950.TF	62	6	-0.2590227902	0.2590227902	0.7956775332	0.7956775332	-0.4131403019	0.4131403019	-0.00440431951	0	-0.00440431951	0.00440431951
Ino80.TF	11	6	-0.2444698816	0.2444698816	0.8069103694	0.8069103694	-0.4332835365	0.4332835365	-0.004390161232	0	-0.004390161232	0.004390161232
Gm27803.TF	21	3	-0.3090016881	0.3090016881	0.7573733348	0.7573733348	-0.3489391306	0.3489391306	-0.004367787696	0	-0.004367787696	0.004367787696
Wtap.TF	25	2	-0.3266015136	0.3266015136	0.7440268228	0.7440268228	-0.3279050211	0.3279050211	-0.004334759709	0	-0.004334759709	0.004334759709
Ttc7.TF	21	2	-0.268723853	0.268723853	0.7881998684	0.7881998684	-0.4000953966	0.4000953966	-0.004330863398	0	-0.004330863398	0.004330863398
Tcf19.TF	37	5	-0.2383635438	0.2383635438	0.811655464	0.811655464	-0.4420066141	0.4420066141	-0.004330324583	0	-0.004330324583	0.004330324583
Kdm5a.TF	36	4	-0.2129589391	0.2129589391	0.8314101005	0.8314101005	-0.4798762447	0.4798762447	-0.004312575161	0	-0.004312575161	0.004312575161
Gm16152.TF	21	2	-0.1602378849	0.1602378849	0.8727341227	0.8727341227	-0.5697055185	0.5697055185	-0.004241115227	0	-0.004241115227	0.004241115227
Spns1.TF	89	3	-0.3709290612	0.3709290612	0.7107726709	0.7107726709	-0.2778216986	0.2778216986	-0.004222246661	0	-0.004222246661	0.004222246661
Ckap5.TF	13	2	-0.1728902001	0.1728902001	0.8627736436	0.8627736436	-0.5464329151	0.5464329151	-0.004088678545	0	-0.004088678545	0.004088678545
Tasor2.TF	72	8	-0.2614357269	0.2614357269	0.7938190933	0.7938190933	-0.4098722173	0.4098722173	-0.004062357885	0	-0.004062357885	0.004062357885
Aurkb.TF	37	4	-0.1574168838	0.1574168838	0.8749574664	0.8749574664	-0.5750713922	0.5750713922	-0.00404481918	0	-0.00404481918	0.00404481918
Dram2.TF	15	8	-0.2528963944	0.2528963944	0.8003923488	0.8003923488	-0.4215117488	0.4215117488	-0.004038536845	0	-0.004038536845	0.004038536845
Kbtbd3.TF	45	9	-0.2883802969	0.2883802969	0.7731249598	0.7731249598	-0.3745888729	0.3745888729	-0.004024227891	0	-0.004024227891	0.004024227891
Socs5.TF	47	7	-0.2494545477	0.2494545477	0.8030656823	0.8030656823	-0.4263112911	0.4263112911	-0.003988683014	0	-0.003988683014	0.003988683014
Mapk1ip1.TF	35	11	-0.2699789069	0.2699789069	0.7872320092	0.7872320092	-0.3984268686	0.3984268686	-0.003922137211	0	-0.003922137211	0.003922137211
Utp14b.TF	31	7	-0.2532365413	0.2532365413	0.8001454932	0.8001454932	-0.4210705182	0.4210705182	-0.003860707443	0	-0.003860707443	0.003860707443
Zfp329.TF	43	2	-0.1379676817	0.1379676817	0.8903032934	0.8903032934	-0.6140713379	0.6140713379	-0.003840343801	0	-0.003840343801	0.003840343801
Nid1.TF	224	13	-0.315077718	0.315077718	0.7527777975	0.7527777975	-0.3416285438	0.3416285438	-0.003832402975	0	-0.003832402975	0.003832402975
Zfp882.TF	34	13	-0.296331587	0.296331587	0.7670377723	0.7670377723	-0.3645631115	0.3645631115	-0.003810138646	0	-0.003810138646	0.003810138646
Tyms.TF	62	3	-0.1199826213	0.1199826213	0.9045292784	0.9045292784	-0.6538995742	0.6538995742	-0.003776923179	0	-0.003776923179	0.003776923179
Sytl1.TF	18	7	-0.2420729476	0.2420729476	0.8087720797	0.8087720797	-0.4366901357	0.4366901357	-0.003758363971	0	-0.003758363971	0.003758363971
Slc35a4.TF	27	2	-0.2440795446	0.2440795446	0.8072175233	0.8072175233	-0.4338441857	0.4338441857	-0.003755161405	0	-0.003755161405	0.003755161405
Tspyl1.TF	35	7	-0.2158450676	0.2158450676	0.8291559167	0.8291559167	-0.4754174761	0.4754174761	-0.003743085801	0	-0.003743085801	0.003743085801
Fkbp15.TF	27	2	-0.2538631624	0.2538631624	0.7996467116	0.7996467116	-0.4201799935	0.4201799935	-0.003698122963	0	-0.003698122963	0.003698122963
Mypopos.TF	18	6	-0.2031346197	0.2031346197	0.8390744774	0.8390744774	-0.4953305977	0.4953305977	-0.003658969668	0	-0.003658969668	0.003658969668
Tmem80.TF	34	9	-0.2712804998	0.2712804998	0.7862340314	0.7862340314	-0.3967110515	0.3967110515	-0.003654873528	0	-0.003654873528	0.003654873528
Rdh13.TF	30	20	-0.3313658553	0.3313658553	0.7404263811	0.7404263811	-0.3223302356	0.3223302356	-0.003633996796	0	-0.003633996796	0.003633996796
Abcc1.TF	13	2	-0.1216383219	0.1216383219	0.9032152104	0.9032152104	-0.6500457957	0.6500457957	-0.003620676221	0	-0.003620676221	0.003620676221
Gse1.TF	44	2	-0.1314021236	0.1314021236	0.8954922412	0.8954922412	-0.6281385554	0.6281385554	-0.003602140476	0	-0.003602140476	0.003602140476
Dnajc13.TF	33	2	-0.2362206041	0.2362206041	0.8133104922	0.8133104922	-0.4450808976	0.4450808976	-0.003569833626	0	-0.003569833626	0.003569833626
Rasa2.TF	31	4	-0.1940231208	0.1940231208	0.8462017031	0.8462017031	-0.5101390425	0.5101390425	-0.003552512468	0	-0.003552512468	0.003552512468
Tmf1.TF	37	2	-0.1399165091	0.1399165091	0.8887620027	0.8887620027	-0.6099853337	0.6099853337	-0.003503957765	0	-0.003503957765	0.003503957765
Pik3c2a.TF	66	6	-0.2047146899	0.2047146899	0.8378435346	0.8378435346	-0.4928168133	0.4928168133	-0.003500841208	0	-0.003500841208	0.003500841208
Btbd8.TF	47	5	-0.182132202	0.182132202	0.8555220385	0.8555220385	-0.5302074099	0.5302074099	-0.00345765319	0	-0.00345765319	0.00345765319
Ube3c.TF	22	8	-0.2263328936	0.2263328936	0.8209872696	0.8209872696	-0.4595670254	0.4595670254	-0.003445285196	0	-0.003445285196	0.003445285196
Dvl3.TF	37	8	-0.2336208868	0.2336208868	0.8153289165	0.8153289165	-0.448853134	0.448853134	-0.003441218513	0	-0.003441218513	0.003441218513
Cdkn2c.TF	31	6	-0.1723817848	0.1723817848	0.8631784795	0.8631784795	-0.547355759	0.547355759	-0.003439950941	0	-0.003439950941	0.003439950941
Slc37a1.TF	23	16	-0.2708469123	0.2708469123	0.7865612709	0.7865612709	-0.3972731569	0.3972731569	-0.003434469106	0	-0.003434469106	0.003434469106
Ccdc71l.TF	46	3	-0.245010469	0.245010469	0.8064898082	0.8064898082	-0.4325167669	0.4325167669	-0.003422280866	0	-0.003422280866	0.003422280866
Tcf12.TF	31	2	-0.2412382934	0.2412382934	0.8094089301	0.8094089301	-0.4378601196	0.4378601196	-0.003411418518	0	-0.003411418518	0.003411418518
Uhrf1.TF	42	3	-0.1507768094	0.1507768094	0.8801910958	0.8801910958	-0.5879713073	0.5879713073	-0.003387602517	0	-0.003387602517	0.003387602517
Faap20.TF	22	2	-0.2523612206	0.2523612206	0.8008047569	0.8008047569	-0.4222496214	0.4222496214	-0.003386779027	0	-0.003386779027	0.003386779027
Abcg1.TF	50	2	-0.1168525009	0.1168525009	0.9070076487	0.9070076487	-0.661275554	0.661275554	-0.003381020734	0	-0.003381020734	0.003381020734
Myo7a.TF	42	2	-0.2689730625	0.2689730625	0.7880032632	0.7880032632	-0.3997561016	0.3997561016	-0.003365593453	0	-0.003365593453	0.003365593453
Pdcd4.TF	15	2	-0.1115206886	0.1115206886	0.9112301918	0.9112301918	-0.6741846758	0.6741846758	-0.003361384129	0	-0.003361384129	0.003361384129
Tacc1.TF	12	2	-0.1957535083	0.1957535083	0.8448347506	0.8448347506	-0.5072643952	0.5072643952	-0.003354383382	0	-0.003354383382	0.003354383382
Cenpv.TF	50	12	-0.2581758531	0.2581758531	0.7963310365	0.7963310365	-0.4142936941	0.4142936941	-0.003349503487	0	-0.003349503487	0.003349503487
Gadd45b.TF	43	12	-0.2619248828	0.2619248828	0.7934365218	0.7934365218	-0.4092016338	0.4092016338	-0.003333786067	0	-0.003333786067	0.003333786067
Ifi214.TF	48	3	-0.1369383103	0.1369383103	0.8911159746	0.8911159746	-0.6162423871	0.6162423871	-0.003318007953	0	-0.003318007953	0.003318007953
Mirt1.TF	76	2	-0.1207285124	0.1207285124	0.9039374933	0.9039374933	-0.6521592452	0.6521592452	-0.003300995065	0	-0.003300995065	0.003300995065
Prc1.TF	37	4	-0.1742004642	0.1742004642	0.8617497958	0.8617497958	-0.5441072687	0.5441072687	-0.003250489062	0	-0.003250489062	0.003250489062
Isg15.TF	31	3	-0.1570784626	0.1570784626	0.8752230155	0.8752230155	-0.575716713	0.575716713	-0.00321644834	0	-0.00321644834	0.00321644834
AI467606.TF	17	2	-0.1119102611	0.1119102611	0.9109222527	0.9109222527	-0.6732280105	0.6732280105	-0.003167998823	0	-0.003167998823	0.003167998823
Lmnb1.TF	22	4	-0.09256072953	0.09256072953	0.9262765763	0.9262765763	-0.7243044267	0.7243044267	-0.003115122632	0	-0.003115122632	0.003115122632
Reps1.TF	27	2	-0.2318647506	0.2318647506	0.8166840007	0.8166840007	-0.4514000495	0.4514000495	-0.003034427768	0	-0.003034427768	0.003034427768
Trim34a.TF	40	2	-0.09542326093	0.09542326093	0.9240035473	0.9240035473	-0.7162637646	0.7162637646	-0.003008968242	0	-0.003008968242	0.003008968242
Lcor.TF	17	7	-0.1716010802	0.1716010802	0.8637832694	0.8637832694	-0.5487378918	0.5487378918	-0.00299009126	0	-0.00299009126	0.00299009126
Snx27.TF	17	2	-0.2022133096	0.2022133096	0.839785039	0.839785039	-0.4967873956	0.4967873956	-0.002978938414	0	-0.002978938414	0.002978938414
Apool.TF	23	2	-0.1933897889	0.1933897889	0.8466922624	0.8466922624	-0.5111747898	0.5111747898	-0.002966263444	0	-0.002966263444	0.002966263444
Map3k2.TF	54	4	-0.1427640585	0.1427640585	0.8865122939	0.8865122939	-0.6040934075	0.6040934075	-0.002960161705	0	-0.002960161705	0.002960161705
Spc25.TF	30	4	-0.1326026749	0.1326026749	0.8945395204	0.8945395204	-0.6255185267	0.6255185267	-0.00292115493	0	-0.00292115493	0.00292115493
Dusp16.TF	99	7	-0.19037245	0.19037245	0.8490623946	0.8490623946	-0.5162102093	0.5162102093	-0.002912848049	0	-0.002912848049	0.002912848049
Ankfy1.TF	50	2	-0.1710193241	0.1710193241	0.8642431641	0.8642431641	-0.5497917069	0.5497917069	-0.002887689587	0	-0.002887689587	0.002887689587
Bcl2l1.TF	58	4	-0.1382698675	0.1382698675	0.8900591377	0.8900591377	-0.6134213417	0.6134213417	-0.002885775198	0	-0.002885775198	0.002885775198
Trim30a.TF	58	2	-0.09966897529	0.09966897529	0.9206327096	0.9206327096	-0.7046701278	0.7046701278	-0.002784514649	0	-0.002784514649	0.002784514649
Slfn8.TF	31	6	-0.1440900791	0.1440900791	0.8854607044	0.8854607044	-0.6013678798	0.6013678798	-0.002752853911	0	-0.002752853911	0.002752853911
Rilpl2.TF	51	4	-0.1530370977	0.1530370977	0.8784055924	0.8784055924	-0.5835266875	0.5835266875	-0.002722675175	0	-0.002722675175	0.002722675175
Id2.TF	71	11	-0.2140894322	0.2140894322	0.8305252421	0.8305252421	-0.4781214645	0.4781214645	-0.002700953347	0	-0.002700953347	0.002700953347
Cdkn1a.TF	43	4	-0.1319498003	0.1319498003	0.8950564533	0.8950564533	-0.6269379811	0.6269379811	-0.002592441495	0	-0.002592441495	0.002592441495
Eif2b4.TF	24	4	-0.2282742719	0.2282742719	0.8194712228	0.8194712228	-0.456675893	0.456675893	-0.002590024191	0	-0.002590024191	0.002590024191
Bcor.TF	18	2	-0.1021982233	0.1021982233	0.9186228836	0.9186228836	-0.6979340261	0.6979340261	-0.002534920969	0	-0.002534920969	0.002534920969
Zdhhc17.TF	52	6	-0.146085149	0.146085149	0.8838902636	0.8838902636	-0.5973305422	0.5973305422	-0.002534404591	0	-0.002534404591	0.002534404591
Nfkbiz.TF	57	4	-0.1185331189	0.1185331189	0.9056737107	0.9056737107	-0.6572877945	0.6572877945	-0.002529812769	0	-0.002529812769	0.002529812769
Sirt1.TF	36	2	-0.1686979507	0.1686979507	0.8660647321	0.8660647321	-0.5539899046	0.5539899046	-0.002476392966	0	-0.002476392966	0.002476392966
Cpne2.TF	59	10	-0.1563334589	0.1563334589	0.8758061768	0.8758061768	-0.5771372513	0.5771372513	-0.002472166175	0	-0.002472166175	0.002472166175
BC043934.TF	36	7	-0.1555125726	0.1555125726	0.8764494819	0.8764494819	-0.578709719	0.578709719	-0.002409637842	0	-0.002409637842	0.002409637842
Carmil2.TF	15	2	-0.172752953	0.172752953	0.8628732566	0.8628732566	-0.5466598152	0.5466598152	-0.002402019063	0	-0.002402019063	0.002402019063
Rps2.TF	34	10	-0.07561750583	0.07561750583	0.9397420766	0.9397420766	-0.7763060214	0.7763060214	-0.002357829593	0	-0.002357829593	0.002357829593
Ehd2.TF	76	8	-0.1315362736	0.1315362736	0.8953824442	0.8953824442	-0.6278357288	0.6278357288	-0.002357738491	0	-0.002357738491	0.002357738491
Dennd5a.TF	30	2	-0.1699058839	0.1699058839	0.8651177821	0.8651177821	-0.5518025985	0.5518025985	-0.002353006295	0	-0.002353006295	0.002353006295
Phc3.TF	41	2	-0.07969336257	0.07969336257	0.936501852	0.936501852	-0.7630272425	0.7630272425	-0.002352864864	0	-0.002352864864	0.002352864864
Tmem71.TF	53	5	-0.1255865194	0.1255865194	0.9000882109	0.9000882109	-0.6410271791	0.6410271791	-0.002346058611	0	-0.002346058611	0.002346058611
Phf8.TF	29	4	-0.112954698	0.112954698	0.9100932546	0.9100932546	-0.670664758	0.670664758	-0.002267716641	0	-0.002267716641	0.002267716641
Gm39556.TF	18	6	-0.1286415216	0.1286415216	0.8976644021	0.8976644021	-0.6341775114	0.6341775114	-0.002248754287	0	-0.002248754287	0.002248754287
Spin1.TF	33	2	-0.09178246539	0.09178246539	0.9268930332	0.9268930332	-0.7265176853	0.7265176853	-0.002191514563	0	-0.002191514563	0.002191514563
Epb41l4b.TF	41	2	-0.07735923324	0.07735923324	0.9383583284	0.9383583284	-0.7705687122	0.7705687122	-0.002177941071	0	-0.002177941071	0.002177941071
Flna.TF	43	3	-0.1804667477	0.1804667477	0.8568168984	0.8568168984	-0.5330635361	0.5330635361	-0.00210635371	0	-0.00210635371	0.00210635371
Borcs5.TF	20	15	-0.1561570619	0.1561570619	0.87593393	0.87593393	-0.5774490715	0.5774490715	-0.002104302004	0	-0.002104302004	0.002104302004
Zc3h8.TF	13	9	-0.126115958	0.126115958	0.89966072	0.89966072	-0.6398103587	0.6398103587	-0.002079840094	0	-0.002079840094	0.002079840094
Ckap2.TF	25	4	-0.1127318187	0.1127318187	0.9102673403	0.9102673403	-0.6712015665	0.6712015665	-0.002046926079	0	-0.002046926079	0.002046926079
Mcm7.TF	32	3	-0.09715703612	0.09715703612	0.9226247671	0.9226247671	-0.7114753181	0.7114753181	-0.002008719361	0	-0.002008719361	0.002008719361
Gm11672.TF	38	13	-0.1558089297	0.1558089297	0.8762152318	0.8762152318	-0.5781364659	0.5781364659	-0.001993728056	0	-0.001993728056	0.001993728056
Dqx1.TF	50	11	-0.1498321054	0.1498321054	0.8809308475	0.8809308475	-0.5898264362	0.5898264362	-0.001992040682	0	-0.001992040682	0.001992040682
Myadm.TF	17	9	-0.1232148272	0.1232148272	0.9019604742	0.9019604742	-0.6464017183	0.6464017183	-0.001983664883	0	-0.001983664883	0.001983664883
Ppia.TF	11	5	-0.069596394	0.069596394	0.9445294029	0.9445294029	-0.7969884826	0.7969884826	-0.001929553228	0	-0.001929553228	0.001929553228
Sgo1.TF	45	3	-0.08203014188	0.08203014188	0.9346441976	0.9346441976	-0.7556508425	0.7556508425	-0.001911416751	0	-0.001911416751	0.001911416751
C230085N15Rik.TF	93	14	-0.1624037957	0.1624037957	0.8710198772	0.8710198772	-0.565612686	0.565612686	-0.001894292754	0	-0.001894292754	0.001894292754
Zfp874b.TF	36	6	-0.1123867544	0.1123867544	0.9105414238	0.9105414238	-0.6720482985	0.6720482985	-0.001879605375	0	-0.001879605375	0.001879605375
Wnt10a.TF	54	15	-0.09470312256	0.09470312256	0.924574047	0.924574047	-0.7182644376	0.7182644376	-0.001871114288	0	-0.001871114288	0.001871114288
Hdac11.TF	39	3	-0.07736788954	0.07736788954	0.9383508258	0.9383508258	-0.7705378806	0.7705378806	-0.001845976977	0	-0.001845976977	0.001845976977
Prkcsh.TF	18	2	-0.111451595	0.111451595	0.9112778597	0.9112778597	-0.674332985	0.674332985	-0.001787577773	0	-0.001787577773	0.001787577773
Cdc20.TF	18	5	-0.07538377034	0.07538377034	0.939926594	0.939926594	-0.7770788344	0.7770788344	-0.001757229206	0	-0.001757229206	0.001757229206
Ect2.TF	52	5	-0.1036409338	0.1036409338	0.9174790049	0.9174790049	-0.6941561142	0.6941561142	-0.001748410412	0	-0.001748410412	0.001748410412
Gm23849.TF	57	5	-0.102875979	0.102875979	0.9180850314	0.9180850314	-0.6961526998	0.6961526998	-0.001738654652	0	-0.001738654652	0.001738654652
Cd72.TF	22	2	-0.06171953908	0.06171953908	0.950799708	0.950799708	-0.826328761	0.826328761	-0.001737618216	0	-0.001737618216	0.001737618216
Gga1.TF	36	2	-0.1096141826	0.1096141826	0.9127366726	0.9127366726	-0.6789007877	0.6789007877	-0.001683670679	0	-0.001683670679	0.001683670679
Mylip.TF	29	3	-0.06893576167	0.06893576167	0.94505661	0.94505661	-0.7993511191	0.7993511191	-0.001676604327	0	-0.001676604327	0.001676604327
Alyref2.TF	37	3	-0.133070726	0.133070726	0.8941608217	0.8941608217	-0.6244818424	0.6244818424	-0.001634040678	0	-0.001634040678	0.001634040678
Ppp6r2.TF	59	9	-0.1084717799	0.1084717799	0.9136435628	0.9136435628	-0.6817692261	0.6817692261	-0.001617336202	0	-0.001617336202	0.001617336202
Incenp.TF	21	4	-0.0673804893	0.0673804893	0.9462943615	0.9462943615	-0.8049692638	0.8049692638	-0.001616930239	0	-0.001616930239	0.001616930239
Gpatch1.TF	28	7	-0.08162364101	0.08162364101	0.9349637867	0.9349637867	-0.756908171	0.756908171	-0.001538537195	0	-0.001538537195	0.001538537195
Kif20a.TF	34	6	-0.08994113983	0.08994113983	0.9283538701	0.9283538701	-0.7318201417	0.7318201417	-0.001529525696	0	-0.001529525696	0.001529525696
Cd274.TF	163	10	-0.08556397706	0.08556397706	0.9318360011	0.9318360011	-0.7448027447	0.7448027447	-0.001516248994	0	-0.001516248994	0.001516248994
Gm30239.TF	64	3	-0.06735248669	0.06735248669	0.946319237	0.946319237	-0.8050832195	0.8050832195	-0.00150151441	0	-0.00150151441	0.00150151441
Il10ra.TF	31	5	-0.07954328437	0.07954328437	0.936616793	0.936616793	-0.763489137	0.763489137	-0.001499035432	0	-0.001499035432	0.001499035432
Ipmk.TF	19	8	-0.09278980903	0.09278980903	0.9260882287	0.9260882287	-0.723631027	0.723631027	-0.001471160856	0	-0.001471160856	0.001471160856
Tet1.TF	29	7	-0.09107664386	0.09107664386	0.9274523829	0.9274523829	-0.7285383049	0.7285383049	-0.001451824147	0	-0.001451824147	0.001451824147
Trim26.TF	29	3	-0.06093965788	0.06093965788	0.9514226645	0.9514226645	-0.8294035455	0.8294035455	-0.001396578143	0	-0.001396578143	0.001396578143
Vps16.TF	35	4	-0.1229633708	0.1229633708	0.9021570095	0.9021570095	-0.6469702396	0.6469702396	-0.001394900337	0	-0.001394900337	0.001394900337
Nhlrc2.TF	109	5	-0.0769940737	0.0769940737	0.9386464238	0.9386464238	-0.771754857	0.771754857	-0.00134438038	0	-0.00134438038	0.00134438038
Rlf.TF	35	2	-0.05046987186	0.05046987186	0.9597611745	0.9597611745	-0.8739606642	0.8739606642	-0.001309803586	0	-0.001309803586	0.001309803586
Akap10.TF	60	7	-0.07955092569	0.07955092569	0.9366111112	0.9366111112	-0.7634662888	0.7634662888	-0.001264162455	0	-0.001264162455	0.001264162455
Dyrk2.TF	46	2	-0.09132768919	0.09132768919	0.9272505084	0.9272505084	-0.7278076733	0.7278076733	-0.001254736177	0	-0.001254736177	0.001254736177
Snord13.TF	36	6	-0.06405933855	0.06405933855	0.948938498	0.948938498	-0.8173236547	0.8173236547	-0.00117421813	0	-0.00117421813	0.00117421813
Rrm1.TF	30	2	-0.03931623169	0.03931623169	0.9686476676	0.9686476676	-0.9306399337	0.9306399337	-0.0011277134	0	-0.0011277134	0.0011277134
Rbm33.TF	23	2	-0.06496872187	0.06496872187	0.9482102864	0.9482102864	-0.8138714153	0.8138714153	-0.001121786866	0	-0.001121786866	0.001121786866
Ccnb1.TF	23	3	-0.04308568595	0.04308568595	0.9656435325	0.9656435325	-0.9101513019	0.9101513019	-0.001068518908	0	-0.001068518908	0.001068518908
Rab1a.TF	14	2	-0.06362497317	0.06362497317	0.9492795931	0.9492795931	-0.8189541751	0.8189541751	-0.001044595333	0	-0.001044595333	0.001044595333
Sorcs2.TF	21	7	-0.0601138696	0.0601138696	0.9520767871	0.9520767871	-0.8326662803	0.8326662803	-0.001020210855	0	-0.001020210855	0.001020210855
Asxl2.TF	40	5	-0.05501250306	0.05501250306	0.9561404591	0.9561404591	-0.8537771294	0.8537771294	-0.0009997423485	0	-0.0009997423485	0.0009997423485
Capza1.TF	32	2	-0.06300821109	0.06300821109	0.9497731177	0.9497731177	-0.821328876	0.821328876	-0.0009422239936	0	-0.0009422239936	0.0009422239936
Cks2.TF	18	3	-0.04411013296	0.04411013296	0.9648256678	0.9648256678	-0.9048295644	0.9048295644	-0.0009071339902	0	-0.0009071339902	0.0009071339902
Tk1.TF	45	2	-0.03709307315	0.03709307315	0.9704200587	0.9704200587	-0.9435016469	0.9435016469	-0.000888781631	0	-0.000888781631	0.000888781631
Hist1h4b.TF	22	8	-0.03573048607	0.03573048607	0.9715046031	0.9715046031	-0.9516907093	0.9516907093	-0.0007014039919	0	-0.0007014039919	0.0007014039919
E2f1.TF	43	4	-0.0360692682	0.0360692682	0.9712358898	0.9712358898	-0.94963791	0.94963791	-0.0006754646754	0	-0.0006754646754	0.0006754646754
Kif11.TF	51	5	-0.02690800571	0.02690800571	0.9785399911	0.9785399911	-1.012243745	1.012243745	-0.0006210908219	0	-0.0006210908219	0.0006210908219
Malat1.TF	10	4	-0.01398216809	0.01398216809	0.9888478526	0.9888478526	-1.142572774	1.142572774	-0.0005965994856	0	-0.0005965994856	0.0005965994856
Hivep3.TF	27	3	-0.02743156863	0.02743156863	0.9781219018	0.9781219018	-1.008209424	1.008209424	-0.0005933605325	0	-0.0005933605325	0.0005933605325
Evi2a.TF	11	2	-0.0247278736	0.0247278736	0.9802773716	0.9802773716	-1.02975579	1.02975579	-0.0005692114656	0	-0.0005692114656	0.0005692114656
Ash1l.TF	28	3	-0.02482077461	0.02482077461	0.9802038597	0.9802038597	-1.028988816	1.028988816	-0.0005607609573	0	-0.0005607609573	0.0005607609573
Nfkbie.TF	68	3	-0.02335470527	0.02335470527	0.9813729921	0.9813729921	-1.041484684	1.041484684	-0.0005530224744	0	-0.0005530224744	0.0005530224744
Gm37376.TF	19	7	-0.02776485242	0.02776485242	0.9778553902	0.9778553902	-1.005671594	1.005671594	-0.000542709638	0	-0.000542709638	0.000542709638
U2af2.TF	49	2	-0.03244076717	0.03244076717	0.9741274035	0.9741274035	-0.9726237683	0.9726237683	-0.0005198755457	0	-0.0005198755457	0.0005198755457
Fosb.TF	18	8	-0.0286802246	0.0286802246	0.9771248256	0.9771248256	-0.9988446782	0.9988446782	-0.0004750529967	0	-0.0004750529967	0.0004750529967
Xrcc1.TF	35	2	-0.02954729068	0.02954729068	0.9764345796	0.9764345796	-0.9925612643	0.9925612643	-0.0004362033537	0	-0.0004362033537	0.0004362033537
Hsp90ab1.TF	14	7	-0.01123510669	0.01123510669	0.9910384388	0.9910384388	-1.183601259	1.183601259	-0.0003928063705	0	-0.0003928063705	0.0003928063705
Atp6v1b2.TF	58	4	-0.02053676453	0.02053676453	0.9836200069	0.9836200069	-1.067506268	1.067506268	-0.0003647109381	0	-0.0003647109381	0.0003647109381
Ceacam1.TF	12	12	-0.02181174691	0.02181174691	0.9826014269	0.9826014269	-1.05535558	1.05535558	-0.0003616728446	0	-0.0003616728446	0.0003616728446
Tsr1.TF	22	8	-0.0211570195	0.0211570195	0.9831245766	0.9831245766	-1.061517931	1.061517931	-0.0003007626736	0	-0.0003007626736	0.0003007626736
Ino80d.TF	60	2	-0.006737728217	0.006737728217	0.9946258043	0.9946258043	-1.275387137	1.275387137	-0.0001757426794	0	-0.0001757426794	0.0001757426794
Sidt2.TF	20	3	-0.007149902614	0.007149902614	0.9942967964	0.9942967964	-1.264997622	1.264997622	-0.0001656225426	0	-0.0001656225426	0.0001656225426
Cenph.TF	50	9	-0.009538519496	0.009538519496	0.9923917819	0.9923917819	-1.213593194	1.213593194	-0.0001491036657	0	-0.0001491036657	0.0001491036657
Nudt13.TF	18	8	-0.00567051047	0.00567051047	0.9954766955	0.9954766955	-1.305143877	1.305143877	-0.00008830233262	0	-0.00008830233262	0.00008830233262
Mrc1.TF	107	3	0.0001874176833	-0.0001874176833	0.9998505128	0.9998505128	1.808093505	-1.808093505	0.000003817981644	0	0.000003817981644	-0.000003817981644
Susd3.TF	32	5	0.001746245703	-0.001746245703	0.9986071081	0.9986071081	1.495218611	-1.495218611	0.00003329796526	0	0.00003329796526	-0.00003329796526
Ptms.TF	30	2	0.001824832105	-0.001824832105	0.9985444585	0.9985444585	1.488487207	-1.488487207	0.00004331343205	0	0.00004331343205	-0.00004331343205
Kpna2.TF	24	4	0.003846427326	-0.003846427326	0.9969317933	0.9969317933	1.370200855	-1.370200855	0.00007275071719	0	0.00007275071719	-0.00007275071719
Spast.TF	34	2	0.007433368254	-0.007433368254	0.9940704474	0.9940704474	1.258154661	-1.258154661	0.00009439979246	0	0.00009439979246	-0.00009439979246
Dgke.TF	14	6	0.006568990757	-0.006568990757	0.994759981	0.994759981	1.279787268	-1.279787268	0.0001121436014	0	0.0001121436014	-0.0001121436014
Rsl1.TF	38	11	0.008813487076	-0.008813487076	0.992969808	0.992969808	1.227858492	-1.227858492	0.0001198726309	0	0.0001198726309	-0.0001198726309
H1fx.TF	41	23	0.01247616679	-0.01247616679	0.9900480636	0.9900480636	1.164077519	-1.164077519	0.000139986099	0	0.000139986099	-0.000139986099
Satb1.TF	22	4	0.008582217177	-0.008582217177	0.9931542114	0.9931542114	1.232627502	-1.232627502	0.0001698058191	0	0.0001698058191	-0.0001698058191
Ppp1r16b.TF	44	2	0.015796549	-0.015796549	0.9873999546	0.9873999546	1.119160798	-1.119160798	0.000224791191	0	0.000224791191	-0.000224791191
Vegfa.TF	57	9	0.01895147761	-0.01895147761	0.9848840984	0.9848840984	1.083520006	-1.083520006	0.0002565312825	0	0.0002565312825	-0.0002565312825
Rapgef1.TF	46	4	0.01240848439	-0.01240848439	0.9901027589	0.9901027589	1.165110419	-1.165110419	0.0002805354139	0	0.0002805354139	-0.0002805354139
Ccnd3.TF	11	3	0.01255185238	-0.01255185238	0.9899878053	0.9899878053	1.162945284	-1.162945284	0.0002899623355	0	0.0002899623355	-0.0002899623355
Ypel5.TF	65	2	0.01227726043	-0.01227726043	0.9902075692	0.9902075692	1.167103728	-1.167103728	0.0003342912254	0	0.0003342912254	-0.0003342912254
Aff4.TF	17	3	0.01406671725	-0.01406671725	0.9887798807	0.9887798807	1.141416234	-1.141416234	0.0003484567512	0	0.0003484567512	-0.0003484567512
Hjurp.TF	13	2	0.01515769426	-0.01515769426	0.9879097935	0.9879097935	1.127125254	-1.127125254	0.0004178150584	0	0.0004178150584	-0.0004178150584
Foxj2.TF	18	6	0.02195821557	-0.02195821557	0.9824857176	0.9824857176	1.054014015	-1.054014015	0.0004317894932	0	0.0004317894932	-0.0004317894932
Ubr1.TF	70	2	0.01660890774	-0.01660890774	0.9867529566	0.9867529566	1.109445898	-1.109445898	0.0004788611818	0	0.0004788611818	-0.0004788611818
Rnf167.TF	31	2	0.03490419201	-0.03490419201	0.9721623195	0.9721623195	0.9567840627	-0.9567840627	0.0005141949766	0	0.0005141949766	-0.0005141949766
Stard5.TF	33	4	0.02886010672	-0.02886010672	0.9769829612	0.9769829612	0.9975403563	-0.9975403563	0.0006035941296	0	0.0006035941296	-0.0006035941296
Grina.TF	35	2	0.04429412789	-0.04429412789	0.9646789858	0.9646789858	0.9038858874	-0.9038858874	0.0006697378576	0	0.0006697378576	-0.0006697378576
Rabac1.TF	6	2	0.02503875753	-0.02503875753	0.9800284942	0.9800284942	1.027168885	-1.027168885	0.000699831557	0	0.000699831557	-0.000699831557
Dyrk1a.TF	46	2	0.05364527444	-0.05364527444	0.9572292567	0.9572292567	0.859700208	-0.859700208	0.0007984638583	0	0.0007984638583	-0.0007984638583
Fam168a.TF	28	9	0.06013355772	-0.06013355772	0.9520609455	0.9520609455	0.8325868433	-0.8325868433	0.0008779483357	0	0.0008779483357	-0.0008779483357
Ggps1.TF	19	6	0.04909691313	-0.04909691313	0.960851852	0.960851852	0.880329028	-0.880329028	0.0008933132136	0	0.0008933132136	-0.0008933132136
Fam53b.TF	13	3	0.0331283202	-0.0331283202	0.9735794087	0.9735794087	0.9681082819	-0.9681082819	0.0009300641993	0	0.0009300641993	-0.0009300641993
Smtn.TF	78	3	0.04637496443	-0.04637496443	0.9630238436	0.9630238436	0.8934541436	-0.8934541436	0.0009405470208	0	0.0009405470208	-0.0009405470208
Zkscan3.TF	28	3	0.04111215564	-0.04111215564	0.9672159879	0.9672159879	0.9206827188	-0.9206827188	0.0009441688695	0	0.0009441688695	-0.0009441688695
Riok3.TF	38	2	0.06209131664	-0.06209131664	0.9505027266	0.9505027266	0.8248738572	-0.8248738572	0.000954724413	0	0.000954724413	-0.000954724413
Tbc1d17.TF	30	3	0.07586950977	-0.07586950977	0.9395355639	0.9395355639	0.7754432791	-0.7754432791	0.0009562854546	0	0.0009562854546	-0.0009562854546
Cemip2.TF	24	7	0.06060705838	-0.06060705838	0.9516837529	0.9516837529	0.8307016036	-0.8307016036	0.0009852781799	0	0.0009852781799	-0.0009852781799
Mtss1.TF	34	3	0.04304327868	-0.04304327868	0.9656771265	0.9656771265	0.9103721099	-0.9103721099	0.001022767188	0	0.001022767188	-0.001022767188
Adcy7.TF	26	9	0.07305456437	-0.07305456437	0.9417774508	0.9417774508	0.7849355582	-0.7849355582	0.001031568952	0	0.001031568952	-0.001031568952
Maml3.TF	49	4	0.04879128482	-0.04879128482	0.9610975247	0.9610975247	0.8817833731	-0.8817833731	0.001040108325	0	0.001040108325	-0.001040108325
Rara.TF	55	3	0.04537503901	-0.04537503901	0.9638195442	0.9638195442	0.8984203545	-0.8984203545	0.001100520711	0	0.001100520711	-0.001100520711
Tbc1d4.TF	25	11	0.08367878686	-0.08367878686	0.9333287913	0.9333287913	0.7505254103	-0.7505254103	0.001100821811	0	0.001100821811	-0.001100821811
Manf.TF	16	3	0.04143126823	-0.04143126823	0.9669620914	0.9669620914	0.918954495	-0.918954495	0.001139187342	0	0.001139187342	-0.001139187342
Pxk.TF	19	2	0.04218139062	-0.04218139062	0.9663642424	0.9663642424	0.9149278638	-0.9149278638	0.001143610704	0	0.001143610704	-0.001143610704
Mif.TF	48	8	0.03920932799	-0.03920932799	0.9687327902	0.9687327902	0.9312437011	-0.9312437011	0.001309601672	0	0.001309601672	-0.001309601672
Syngr2.TF	33	4	0.06596202875	-0.06596202875	0.9474234275	0.9474234275	0.8101842435	-0.8101842435	0.001313847901	0	0.001313847901	-0.001313847901
Hist1h4d.TF	23	2	0.02420661569	-0.02420661569	0.9806943717	0.9806943717	1.034153007	-1.034153007	0.00135348616	0	0.00135348616	-0.00135348616
Pvt1.TF	55	7	0.0883434351	-0.0883434351	0.9296249745	0.9296249745	0.7365018261	-0.7365018261	0.001371118058	0	0.001371118058	-0.001371118058
Atp13a2.TF	36	2	0.05067985227	-0.05067985227	0.9595928281	0.9595928281	0.8729902397	-0.8729902397	0.001407192634	0	0.001407192634	-0.001407192634
Asf1b.TF	61	8	0.08128338907	-0.08128338907	0.9352360308	0.9352360308	0.7579830227	-0.7579830227	0.001467369134	0	0.001467369134	-0.001467369134
Kif2c.TF	25	6	0.08949918576	-0.08949918576	0.9287030841	0.9287030841	0.7330999573	-0.7330999573	0.001470167101	0	0.001470167101	-0.001470167101
Relch.TF	45	5	0.07822092977	-0.07822092977	0.9376696301	0.9376696301	0.7677506465	-0.7677506465	0.001479959554	0	0.001479959554	-0.001479959554
Zranb1.TF	24	2	0.1006542199	-0.1006542199	0.919845043	0.919845043	0.702015004	-0.702015004	0.001515864856	0	0.001515864856	-0.001515864856
Zfp831.TF	29	10	0.1005892112	-0.1005892112	0.9198970393	0.9198970393	0.702189667	-0.702189667	0.001517497495	0	0.001517497495	-0.001517497495
Arhgef3.TF	38	2	0.05617741204	-0.05617741204	0.9552145824	0.9552145824	0.8488329551	-0.8488329551	0.001539725388	0	0.001539725388	-0.001539725388
Hist1h2ac.TF	42	3	0.048611628	-0.048611628	0.9612413399	0.9612413399	0.8826382106	-0.8826382106	0.001556755191	0	0.001556755191	-0.001556755191
Ublcp1.TF	19	5	0.08151063626	-0.08151063626	0.9350529928	0.9350529928	0.7572599818	-0.7572599818	0.001607168836	0	0.001607168836	-0.001607168836
Pbk.TF	67	3	0.05460831554	-0.05460831554	0.9564651626	0.9564651626	0.8555309818	-0.8555309818	0.001654848195	0	0.001654848195	-0.001654848195
Map3k14.TF	65	9	0.1176187708	-0.1176187708	0.9063942695	0.9063942695	0.659436669	-0.659436669	0.001718336533	0	0.001718336533	-0.001718336533
Aftph.TF	36	3	0.0740495937	-0.0740495937	0.9409888422	0.9409888422	0.7815643729	-0.7815643729	0.001742304811	0	0.001742304811	-0.001742304811
Glcci1.TF	25	5	0.08967850645	-0.08967850645	0.928561491	0.928561491	0.7325804617	-0.7325804617	0.001747043224	0	0.001747043224	-0.001747043224
Cdk4.TF	21	3	0.06960898156	-0.06960898156	0.9445188558	0.9445188558	0.7969413981	-0.7969413981	0.001769595829	0	0.001769595829	-0.001769595829
Itpr2.TF	25	2	0.06184348982	-0.06184348982	0.950701666	0.950701666	0.8258476826	-0.8258476826	0.001807230736	0	0.001807230736	-0.001807230736
Poglut1.TF	29	11	0.152420014	-0.152420014	0.878884621	0.878884621	0.5847145911	-0.5847145911	0.001926783474	0	0.001926783474	-0.001926783474
Zfp217.TF	21	3	0.08931459862	-0.08931459862	0.9288530388	0.9288530388	0.7336509956	-0.7336509956	0.001939771592	0	0.001939771592	-0.001939771592
Rnf181.TF	18	3	0.1455188447	-0.1455188447	0.884325344	0.884325344	0.5984451543	-0.5984451543	0.001959450115	0	0.001959450115	-0.001959450115
Rc3h1.TF	30	2	0.07994000385	-0.07994000385	0.9363039792	0.9363039792	0.7622336057	-0.7622336057	0.001984956553	0	0.001984956553	-0.001984956553
Arhgap17.TF	14	2	0.07509583866	-0.07509583866	0.940155442	0.940155442	0.7780399036	-0.7780399036	0.002077748715	0	0.002077748715	-0.002077748715
Cic.TF	38	3	0.09144555838	-0.09144555838	0.9271600645	0.9271600645	0.727480839	-0.727480839	0.002106052609	0	0.002106052609	-0.002106052609
Gpr132.TF	37	4	0.1105783964	-0.1105783964	0.9119744199	0.9119744199	0.6765069964	-0.6765069964	0.002144121805	0	0.002144121805	-0.002144121805
Gm13212.TF	44	6	0.1185119713	-0.1185119713	0.9056901862	0.9056901862	0.6573367929	-0.6573367929	0.002150528976	0	0.002150528976	-0.002150528976
Snx9.TF	19	2	0.1358957515	-0.1358957515	0.8919319383	0.8919319383	0.6184339574	-0.6184339574	0.002195782367	0	0.002195782367	-0.002195782367
Smg5.TF	27	2	0.1758737178	-0.1758737178	0.8604258259	0.8604258259	0.5411172434	-0.5411172434	0.002235065955	0	0.002235065955	-0.002235065955
Trex1.TF	60	11	0.1685696945	-0.1685696945	0.8661736402	0.8661736402	0.5542421457	-0.5542421457	0.002236905652	0	0.002236905652	-0.002236905652
Gem.TF	74	4	0.1122748201	-0.1122748201	0.910632337	0.910632337	0.6723295847	-0.6723295847	0.00224641993	0	0.00224641993	-0.00224641993
Ubald1.TF	11	3	0.09725230513	-0.09725230513	0.9225460874	0.9225460874	0.711204029	-0.711204029	0.002309096137	0	0.002309096137	-0.002309096137
Pik3cg.TF	35	4	0.1159826326	-0.1159826326	0.9076938271	0.9076938271	0.6633433447	-0.6633433447	0.002325777308	0	0.002325777308	-0.002325777308
Cacfd1.TF	20	2	0.1694760399	-0.1694760399	0.8654492792	0.8654492792	0.5525671019	-0.5525671019	0.002359618499	0	0.002359618499	-0.002359618499
Plekhg3.TF	20	6	0.1263035368	-0.1263035368	0.8995166828	0.8995166828	0.63940122	-0.63940122	0.002385390642	0	0.002385390642	-0.002385390642
Mfsd4a.TF	143	3	0.1093710928	-0.1093710928	0.9129369465	0.9129369465	0.6795323192	-0.6795323192	0.002413717409	0	0.002413717409	-0.002413717409
Ccdc9.TF	40	3	0.2089336438	-0.2089336438	0.8345412432	0.8345412432	0.486133724	-0.486133724	0.002452275008	0	0.002452275008	-0.002452275008
Cdca2.TF	34	8	0.1680932909	-0.1680932909	0.8665461881	0.8665461881	0.5551060686	-0.5551060686	0.002465083146	0	0.002465083146	-0.002465083146
Man2a2.TF	35	3	0.1983301203	-0.1983301203	0.8428206327	0.8428206327	0.5030590795	-0.5030590795	0.002488672378	0	0.002488672378	-0.002488672378
Maml2.TF	18	17	0.1914962859	-0.1914962859	0.8481679554	0.8481679554	0.514303817	-0.514303817	0.002574216119	0	0.002574216119	-0.002574216119
Tmem245.TF	41	4	0.1315201685	-0.1315201685	0.8953956932	0.8953956932	0.6278722583	-0.6278722583	0.002591792411	0	0.002591792411	-0.002591792411
E030030I06Rik.TF	75	3	0.1139473288	-0.1139473288	0.9093103067	0.9093103067	0.6682599714	-0.6682599714	0.00261778137	0	0.00261778137	-0.00261778137
Chuk.TF	25	2	0.1738864152	-0.1738864152	0.8619890976	0.8619890976	0.5446497821	-0.5446497821	0.002672292548	0	0.002672292548	-0.002672292548
Ran.TF	19	2	0.0829442698	-0.0829442698	0.9339143145	0.9339143145	0.7527971144	-0.7527971144	0.002673020818	0	0.002673020818	-0.002673020818
Setd5.TF	30	2	0.174975117	-0.174975117	0.8611325011	0.8611325011	0.5427107685	-0.5427107685	0.002719351572	0	0.002719351572	-0.002719351572
Fcrl5.TF	35	11	0.2645859867	-0.2645859867	0.7913714299	0.7913714299	0.4055945012	-0.4055945012	0.002726021094	0	0.002726021094	-0.002726021094
Rab26os.TF	23	5	0.1642952993	-0.1642952993	0.8695361196	0.8695361196	0.5621005054	-0.5621005054	0.002857299618	0	0.002857299618	-0.002857299618
Gm38062.TF	72	2	0.1049835988	-0.1049835988	0.916417316	0.916417316	0.6906847676	-0.6906847676	0.002882519462	0	0.002882519462	-0.002882519462
Rtl6.TF	60	9	0.2079199527	-0.2079199527	0.8353431517	0.8353431517	0.4877485932	-0.4877485932	0.002934542417	0	0.002934542417	-0.002934542417
Ino80c.TF	37	2	0.1952162807	-0.1952162807	0.8452638151	0.8452638151	0.5081648923	-0.5081648923	0.002960145062	0	0.002960145062	-0.002960145062
Kif15.TF	27	4	0.1487848335	-0.1487848335	0.8817570917	0.8817570917	0.5919081143	-0.5919081143	0.002961589061	0	0.002961589061	-0.002961589061
Xlr4a.TF	58	8	0.2015425063	-0.2015425063	0.8403232882	0.8403232882	0.4978937309	-0.4978937309	0.002976039162	0	0.002976039162	-0.002976039162
Elmo1.TF	42	2	0.1906247063	-0.1906247063	0.8488631015	0.8488631015	0.51578479	-0.51578479	0.00299765429	0	0.00299765429	-0.00299765429
BC005561.TF	32	3	0.1365207015	-0.1365207015	0.8914424144	0.8914424144	0.6171177385	-0.6171177385	0.003068791681	0	0.003068791681	-0.003068791681
Tcp11l2.TF	37	7	0.1108017632	-0.1108017632	0.9118029232	0.9118029232	0.6759705572	-0.6759705572	0.00307661504	0	0.00307661504	-0.00307661504
Dusp10.TF	15	4	0.226332438	-0.226332438	0.8209786497	0.8209786497	0.4595505437	-0.4595505437	0.003080779567	0	0.003080779567	-0.003080779567
Ccnf.TF	51	11	0.1699998367	-0.1699998367	0.8650500956	0.8650500956	0.5516466574	-0.5516466574	0.003135399578	0	0.003135399578	-0.003135399578
Crebrf.TF	25	2	0.1026223028	-0.1026223028	0.9182890095	0.9182890095	0.6968272192	-0.6968272192	0.003159266105	0	0.003159266105	-0.003159266105
Acss1.TF	35	3	0.1364615729	-0.1364615729	0.8914883543	0.8914883543	0.6172410788	-0.6172410788	0.003263067052	0	0.003263067052	-0.003263067052
Gm2962.TF	16	6	0.1887820224	-0.1887820224	0.8502999892	0.8502999892	0.5188604394	-0.5188604394	0.003309677319	0	0.003309677319	-0.003309677319
Elk1.TF	56	9	0.234658543	-0.234658543	0.8145296719	0.8145296719	0.4473563797	-0.4473563797	0.003348763365	0	0.003348763365	-0.003348763365
Gm42515.TF	45	14	0.2554695632	-0.2554695632	0.7984130717	0.7984130717	0.4179831548	-0.4179831548	0.003372439005	0	0.003372439005	-0.003372439005
Slc1a5.TF	17	2	0.1164865416	-0.1164865416	0.9072958869	0.9072958869	0.6621427773	-0.6621427773	0.003387046898	0	0.003387046898	-0.003387046898
Lrrc8c.TF	85	2	0.2675860877	-0.2675860877	0.7890685703	0.7890685703	0.4015967868	-0.4015967868	0.003400617854	0	0.003400617854	-0.003400617854
Agpat5.TF	19	10	0.1783153251	-0.1783153251	0.8585136241	0.8585136241	0.5368326134	-0.5368326134	0.003409944915	0	0.003409944915	-0.003409944915
Ttc38.TF	16	9	0.2424724047	-0.2424724047	0.8084579853	0.8084579853	0.4361139797	-0.4361139797	0.003432499754	0	0.003432499754	-0.003432499754
Sertad4.TF	49	6	0.2140713123	-0.2140713123	0.8305405264	0.8305405264	0.4781517252	-0.4781517252	0.003675034681	0	0.003675034681	-0.003675034681
Nfia.TF	35	10	0.2659207861	-0.2659207861	0.790352012	0.790352012	0.4038216297	-0.4038216297	0.003678884429	0	0.003678884429	-0.003678884429
Ppif.TF	11	3	0.2572149273	-0.2572149273	0.7970539803	0.7970539803	0.4155722182	-0.4155722182	0.003687032717	0	0.003687032717	-0.003687032717
Anxa2.TF	55	8	0.2111076129	-0.2111076129	0.8328585046	0.8328585046	0.4827614308	-0.4827614308	0.003690087654	0	0.003690087654	-0.003690087654
Igip.TF	33	7	0.2390055589	-0.2390055589	0.811152611	0.811152611	0.4410758494	-0.4410758494	0.003726223775	0	0.003726223775	-0.003726223775
Ehd3.TF	27	4	0.1856986815	-0.1856986815	0.8527250521	0.8527250521	0.524096282	-0.524096282	0.003795919077	0	0.003795919077	-0.003795919077
Ccdc50.TF	16	2	0.2215246772	-0.2215246772	0.8247196552	0.8247196552	0.4667511441	-0.4667511441	0.00380890718	0	0.00380890718	-0.00380890718
St3gal1.TF	42	8	0.2510011656	-0.2510011656	0.8018666589	0.8018666589	0.4241538035	-0.4241538035	0.003858592723	0	0.003858592723	-0.003858592723
Arvcf.TF	44	7	0.2075453262	-0.2075453262	0.8356328816	0.8356328816	0.4883332988	-0.4883332988	0.00386512349	0	0.00386512349	-0.00386512349
Csrp2.TF	39	2	0.1303765194	-0.1303765194	0.8963034346	0.8963034346	0.6303830502	-0.6303830502	0.003885715748	0	0.003885715748	-0.003885715748
Cacna1s.TF	36	11	0.3249886494	-0.3249886494	0.7452566991	0.7452566991	0.3298186578	-0.3298186578	0.003885873495	0	0.003885873495	-0.003885873495
Ppp6r3.TF	30	3	0.2854681637	-0.2854681637	0.7753344599	0.7753344599	0.3782653441	-0.3782653441	0.003908005235	0	0.003908005235	-0.003908005235
Atm.TF	26	8	0.2619938436	-0.2619938436	0.7933820112	0.7933820112	0.409106146	-0.409106146	0.0039102231	0	0.0039102231	-0.0039102231
Ddah2.TF	29	3	0.1429435109	-0.1429435109	0.8863684563	0.8863684563	0.6037195471	-0.6037195471	0.003928047787	0	0.003928047787	-0.003928047787
Snord118.TF	28	5	0.2265346309	-0.2265346309	0.8208374697	0.8208374697	0.4592806705	-0.4592806705	0.00399184988	0	0.00399184988	-0.00399184988
Gm12940.TF	34	2	0.3138119073	-0.3138119073	0.7537235285	0.7537235285	0.3431270062	-0.3431270062	0.004000488315	0	0.004000488315	-0.004000488315
Tmem121.TF	39	4	0.2127154759	-0.2127154759	0.8316017372	0.8316017372	0.4802570624	-0.4802570624	0.004034238217	0	0.004034238217	-0.004034238217
Arid3a.TF	19	6	0.2409516324	-0.2409516324	0.8096427532	0.8096427532	0.4382902878	-0.4382902878	0.004091412979	0	0.004091412979	-0.004091412979
Gm17334.TF	54	9	0.2820576295	-0.2820576295	0.77796549	0.77796549	0.3826700765	-0.3826700765	0.004124014604	0	0.004124014604	-0.004124014604
Cdc45.TF	57	6	0.2225064677	-0.2225064677	0.8239754964	0.8239754964	0.4653111188	-0.4653111188	0.004135391031	0	0.004135391031	-0.004135391031
Hist1h2bb.TF	61	2	0.1014128389	-0.1014128389	0.9192508034	0.9192508034	0.7000249215	-0.7000249215	0.004164797021	0	0.004164797021	-0.004164797021
Tcn2.TF	13	5	0.210914385	-0.210914385	0.8329958662	0.8329958662	0.4830358868	-0.4830358868	0.004247177549	0	0.004247177549	-0.004247177549
Arl6ip1.TF	7	3	0.1823956719	-0.1823956719	0.8553058966	0.8553058966	0.5297323397	-0.5297323397	0.004247640929	0	0.004247640929	-0.004247640929
Tbc1d15.TF	53	2	0.2908387237	-0.2908387237	0.7712429047	0.7712429047	0.3714731518	-0.3714731518	0.004254754908	0	0.004254754908	-0.004254754908
Slfn9.TF	11	12	0.2960835564	-0.2960835564	0.7672175036	0.7672175036	0.3648570237	-0.3648570237	0.004299921838	0	0.004299921838	-0.004299921838
Iars.TF	19	2	0.1954574563	-0.1954574563	0.8450805504	0.8450805504	0.5077800649	-0.5077800649	0.004322406214	0	0.004322406214	-0.004322406214
Prkag1.TF	47	2	0.2972367134	-0.2972367134	0.7663542908	0.7663542908	0.3634465712	-0.3634465712	0.00435926007	0	0.00435926007	-0.00435926007
Ncapg2.TF	39	8	0.261693389	-0.261693389	0.7936230456	0.7936230456	0.4095284867	-0.4095284867	0.004371105082	0	0.004371105082	-0.004371105082
Klf13.TF	12	2	0.1879644452	-0.1879644452	0.8509425823	0.8509425823	0.5202422781	-0.5202422781	0.004399969882	0	0.004399969882	-0.004399969882
Pirb.TF	24	8	0.3670330022	-0.3670330022	0.7136534074	0.7136534074	0.2820447781	-0.2820447781	0.004420738022	0	0.004420738022	-0.004420738022
Cep89.TF	29	6	0.2554297094	-0.2554297094	0.7984504823	0.7984504823	0.4180496561	-0.4180496561	0.004446854482	0	0.004446854482	-0.004446854482
Rflnb.TF	32	4	0.2377638416	-0.2377638416	0.812121009	0.812121009	0.4428696905	-0.4428696905	0.00445200516	0	0.00445200516	-0.00445200516
Klf10.TF	59	11	0.3524875641	-0.3524875641	0.7245580852	0.7245580852	0.2982181252	-0.2982181252	0.004727443827	0	0.004727443827	-0.004727443827
Orai2.TF	30	6	0.2739801875	-0.2739801875	0.7841605945	0.7841605945	0.3931610477	-0.3931610477	0.004784233968	0	0.004784233968	-0.004784233968
Tfdp2.TF	83	2	0.3911561602	-0.3911561602	0.6957643074	0.6957643074	0.2561283357	-0.2561283357	0.004823049313	0	0.004823049313	-0.004823049313
Sf3b4.TF	39	3	0.3705716623	-0.3705716623	0.711027313	0.711027313	0.278194195	-0.278194195	0.004848096102	0	0.004848096102	-0.004848096102
Samd1.TF	49	6	0.3066030433	-0.3066030433	0.7592201851	0.7592201851	0.3518981568	-0.3518981568	0.004849763313	0	0.004849763313	-0.004849763313
Mxd4.TF	43	4	0.1779976369	-0.1779976369	0.858769174	0.858769174	0.5374029348	-0.5374029348	0.004931606531	0	0.004931606531	-0.004931606531
Pdcd1lg2.TF	20	8	0.2680150552	-0.2680150552	0.7887448273	0.7887448273	0.4010368345	-0.4010368345	0.004956133599	0	0.004956133599	-0.004956133599
Ankrd37.TF	32	8	0.3315929412	-0.3315929412	0.7402716151	0.7402716151	0.3220915027	-0.3220915027	0.004980281685	0	0.004980281685	-0.004980281685
Cyth4.TF	20	3	0.2493930988	-0.2493930988	0.8031124215	0.8031124215	0.4263955531	-0.4263955531	0.005019130436	0	0.005019130436	-0.005019130436
Tdrd7.TF	23	9	0.3010874899	-0.3010874899	0.7634099023	0.7634099023	0.358657142	-0.358657142	0.005059668478	0	0.005059668478	-0.005059668478
Raf1.TF	71	2	0.3516719831	-0.3516719831	0.7251686816	0.7251686816	0.2991328668	-0.2991328668	0.005067345563	0	0.005067345563	-0.005067345563
Themis2.TF	22	9	0.3340094941	-0.3340094941	0.7384429891	0.7384429891	0.3192763027	-0.3192763027	0.005084575136	0	0.005084575136	-0.005084575136
Rbms1.TF	35	2	0.3324274806	-0.3324274806	0.7396344024	0.7396344024	0.3211093482	-0.3211093482	0.005094553851	0	0.005094553851	-0.005094553851
Myo5a.TF	45	5	0.2870896463	-0.2870896463	0.7741086895	0.7741086895	0.3762232257	-0.3762232257	0.005104337883	0	0.005104337883	-0.005104337883
Rassf4.TF	35	4	0.2783719716	-0.2783719716	0.7807855168	0.7807855168	0.3874244363	-0.3874244363	0.005119350609	0	0.005119350609	-0.005119350609
Gigyf1.TF	34	2	0.1846548539	-0.1846548539	0.8535459043	0.8535459043	0.5258816167	-0.5258816167	0.00515394488	0	0.00515394488	-0.00515394488
Hist1h2ah.TF	53	9	0.2418708838	-0.2418708838	0.8089446751	0.8089446751	0.4370069814	-0.4370069814	0.005169143338	0	0.005169143338	-0.005169143338
Atp1b1.TF	28	5	0.2063965567	-0.2063965567	0.8365196463	0.8365196463	0.4901270482	-0.4901270482	0.005171855381	0	0.005171855381	-0.005171855381
Zeb1.TF	55	9	0.3640149337	-0.3640149337	0.7159332118	0.7159332118	0.2854012143	-0.2854012143	0.0051777774	0	0.0051777774	-0.0051777774
Resf1.TF	50	2	0.1927055789	-0.1927055789	0.8472381184	0.8472381184	0.5123298726	-0.5123298726	0.005181577776	0	0.005181577776	-0.005181577776
Dennd2d.TF	24	6	0.262580982	-0.262580982	0.7929345756	0.7929345756	0.4083229215	-0.4083229215	0.005222761385	0	0.005222761385	-0.005222761385
Clasp1.TF	32	3	0.3890234617	-0.3890234617	0.6973330142	0.6973330142	0.2583726482	-0.2583726482	0.005233436062	0	0.005233436062	-0.005233436062
Csnk1e.TF	56	5	0.2961903697	-0.2961903697	0.7671561914	0.7671561914	0.3647567464	-0.3647567464	0.005243089981	0	0.005243089981	-0.005243089981
Cdk5r1.TF	20	6	0.3242186195	-0.3242186195	0.7458352555	0.7458352555	0.3307205395	-0.3307205395	0.005263030124	0	0.005263030124	-0.005263030124
Gimap7.TF	24	2	0.1941266716	-0.1941266716	0.8461253828	0.8461253828	0.5099780995	-0.5099780995	0.005290215678	0	0.005290215678	-0.005290215678
Tbl1x.TF	43	3	0.4261306517	-0.4261306517	0.6701011436	0.6701011436	0.2200962352	-0.2200962352	0.005301426914	0	0.005301426914	-0.005301426914
Daam1.TF	57	6	0.2820531688	-0.2820531688	0.7779749322	0.7779749322	0.3826859375	-0.3826859375	0.005306402668	0	0.005306402668	-0.005306402668
Smad5.TF	39	2	0.3445393269	-0.3445393269	0.7305230237	0.7305230237	0.3071977925	-0.3071977925	0.005399816327	0	0.005399816327	-0.005399816327
Trim8.TF	21	3	0.2380278971	-0.2380278971	0.8119178338	0.8119178338	0.4424928608	-0.4424928608	0.005414908689	0	0.005414908689	-0.005414908689
Tapt1.TF	54	4	0.2650201535	-0.2650201535	0.7910574795	0.7910574795	0.405047967	-0.405047967	0.005436249763	0	0.005436249763	-0.005436249763
D1Ertd622e.TF	23	8	0.3478191848	-0.3478191848	0.7280487077	0.7280487077	0.3034610699	-0.3034610699	0.005438590464	0	0.005438590464	-0.005438590464
Spns3.TF	37	3	0.2299848092	-0.2299848092	0.8181538904	0.8181538904	0.4541760549	-0.4541760549	0.005461154184	0	0.005461154184	-0.005461154184
Sell.TF	13	3	0.2091514708	-0.2091514708	0.8343757743	0.8343757743	0.4858011364	-0.4858011364	0.005493263563	0	0.005493263563	-0.005493263563
Spag5.TF	34	6	0.3292462946	-0.3292462946	0.7420440371	0.7420440371	0.3248299545	-0.3248299545	0.005500870902	0	0.005500870902	-0.005500870902
Trib1.TF	45	12	0.4231749026	-0.4231749026	0.6722567517	0.6722567517	0.2230766619	-0.2230766619	0.005502496927	0	0.005502496927	-0.005502496927
Ccdc137.TF	60	9	0.3707061363	-0.3707061363	0.7109465562	0.7109465562	0.2780760453	-0.2780760453	0.005569705158	0	0.005569705158	-0.005569705158
Marcksl1.TF	16	3	0.2458902085	-0.2458902085	0.8058260994	0.8058260994	0.4313087538	-0.4313087538	0.005616332492	0	0.005616332492	-0.005616332492
Pgm2l1.TF	45	5	0.2886673491	-0.2886673491	0.7728946321	0.7728946321	0.3742067884	-0.3742067884	0.005622621195	0	0.005622621195	-0.005622621195
Ankra2.TF	97	4	0.2783007755	-0.2783007755	0.7808562805	0.7808562805	0.3875441886	-0.3875441886	0.005654524558	0	0.005654524558	-0.005654524558
Sgpl1.TF	42	5	0.3123522803	-0.3123522803	0.7548505479	0.7548505479	0.344916746	-0.344916746	0.005682048804	0	0.005682048804	-0.005682048804
Prkcz.TF	32	4	0.2908871264	-0.2908871264	0.7712091082	0.7712091082	0.371417334	-0.371417334	0.005731270495	0	0.005731270495	-0.005731270495
Ppp1r15b.TF	16	2	0.3978878198	-0.3978878198	0.6907780173	0.6907780173	0.2490284303	-0.2490284303	0.00575104914	0	0.00575104914	-0.00575104914
Slc7a6os.TF	23	4	0.5101648076	-0.5101648076	0.6100309052	0.6100309052	0.1396997925	-0.1396997925	0.005783973161	0	0.005783973161	-0.005783973161
Pimreg.TF	43	8	0.2936587143	-0.2936587143	0.7690946293	0.7690946293	0.3679342397	-0.3679342397	0.005818763638	0	0.005818763638	-0.005818763638
Ube2g2.TF	19	3	0.445888733	-0.445888733	0.6557612048	0.6557612048	0.2004609739	-0.2004609739	0.005820668629	0	0.005820668629	-0.005820668629
Ncapd2.TF	21	2	0.2306208299	-0.2306208299	0.8176648957	0.8176648957	0.4532509982	-0.4532509982	0.005827122126	0	0.005827122126	-0.005827122126
Ubr3.TF	37	8	0.3637571399	-0.3637571399	0.7161116245	0.7161116245	0.2856644235	-0.2856644235	0.005883087916	0	0.005883087916	-0.005883087916
Crk.TF	35	2	0.3814108802	-0.3814108802	0.7029763255	0.7029763255	0.2664900549	-0.2664900549	0.005895482183	0	0.005895482183	-0.005895482183
Csf2rb.TF	44	6	0.3485548801	-0.3485548801	0.7275072218	0.7275072218	0.3026455782	-0.3026455782	0.005898270607	0	0.005898270607	-0.005898270607
Galnt7.TF	38	9	0.3533755192	-0.3533755192	0.7238852152	0.7238852152	0.2972112453	-0.2972112453	0.005965325151	0	0.005965325151	-0.005965325151
Pdk2.TF	45	10	0.3652161643	-0.3652161643	0.715033274	0.715033274	0.2840747548	-0.2840747548	0.005973949123	0	0.005973949123	-0.005973949123
Rab33b.TF	17	3	0.4349040479	-0.4349040479	0.6637078658	0.6637078658	0.2113019585	-0.2113019585	0.006003880148	0	0.006003880148	-0.006003880148
Mlxip.TF	23	3	0.2362119515	-0.2362119515	0.8133196711	0.8133196711	0.4450979947	-0.4450979947	0.006077149959	0	0.006077149959	-0.006077149959
Igkv1-110.TF	21	8	0.4187359347	-0.4187359347	0.6754977905	0.6754977905	0.2275728522	-0.2275728522	0.00611296484	0	0.00611296484	-0.00611296484
Tubb4b.TF	7	4	0.3061139324	-0.3061139324	0.7595675249	0.7595675249	0.3524560415	-0.3524560415	0.006179584309	0	0.006179584309	-0.006179584309
Iglv1.TF	5	4	0.2573517589	-0.2573517589	0.7969504665	0.7969504665	0.4153889876	-0.4153889876	0.006194639211	0	0.006194639211	-0.006194639211
Psrc1.TF	34	9	0.3345883136	-0.3345883136	0.7380176275	0.7380176275	0.3186229032	-0.3186229032	0.006252421892	0	0.006252421892	-0.006252421892
Trim33.TF	96	2	0.4314758148	-0.4314758148	0.666228253	0.666228253	0.2147609266	-0.2147609266	0.006301571944	0	0.006301571944	-0.006301571944
Cenpa.TF	10	2	0.2236221	-0.2236221	0.8231028962	0.8231028962	0.463627447	-0.463627447	0.006327772784	0	0.006327772784	-0.006327772784
Rap2c.TF	60	3	0.4865572277	-0.4865572277	0.6266719762	0.6266719762	0.1615258769	-0.1615258769	0.006371780267	0	0.006371780267	-0.006371780267
Gm44067.TF	72	7	0.4044387933	-0.4044387933	0.685996237	0.685996237	0.2422665875	-0.2422665875	0.006396637631	0	0.006396637631	-0.006396637631
Rasa3.TF	29	3	0.2878032032	-0.2878032032	0.7735677492	0.7735677492	0.3753240199	-0.3753240199	0.006416267737	0	0.006416267737	-0.006416267737
Ttll4.TF	31	7	0.4228109038	-0.4228109038	0.6725265358	0.6725265358	0.2234502323	-0.2234502323	0.006418645373	0	0.006418645373	-0.006418645373
Nme3.TF	40	2	0.4401747915	-0.4401747915	0.6599163695	0.6599163695	0.2061174487	-0.2061174487	0.006449782914	0	0.006449782914	-0.006449782914
Cables2.TF	15	7	0.3772157227	-0.3772157227	0.7060821676	0.7060821676	0.2709875461	-0.2709875461	0.006456881319	0	0.006456881319	-0.006456881319
Ggnbp1.TF	31	8	0.4664608889	-0.4664608889	0.6409837669	0.6409837669	0.1805448009	-0.1805448009	0.006515925485	0	0.006515925485	-0.006515925485
Cxcr4.TF	13	2	0.2345760206	-0.2345760206	0.8145879986	0.8145879986	0.4474654731	-0.4474654731	0.006548509801	0	0.006548509801	-0.006548509801
Magi2.TF	21	13	0.5171915409	-0.5171915409	0.6051211668	0.6051211668	0.1333126549	-0.1333126549	0.00654987515	0	0.00654987515	-0.00654987515
Ube2d1.TF	21	5	0.3447120336	-0.3447120336	0.7303853513	0.7303853513	0.3069894295	-0.3069894295	0.006614658585	0	0.006614658585	-0.006614658585
Pold2.TF	24	2	0.4372286857	-0.4372286857	0.662036598	0.662036598	0.2090138916	-0.2090138916	0.006726715094	0	0.006726715094	-0.006726715094
Zfp90.TF	53	9	0.4571660232	-0.4571660232	0.6476642775	0.6476642775	0.1895110551	-0.1895110551	0.006745303373	0	0.006745303373	-0.006745303373
BC064078.TF	28	7	0.4168610981	-0.4168610981	0.676871158	0.676871158	0.2294836253	-0.2294836253	0.006809299241	0	0.006809299241	-0.006809299241
Inafm2.TF	52	5	0.3805247945	-0.3805247945	0.7036484589	0.7036484589	0.2674615152	-0.2674615152	0.006822519655	0	0.006822519655	-0.006822519655
Zfp296.TF	27	7	0.4074201761	-0.4074201761	0.6837961952	0.6837961952	0.2391704365	-0.2391704365	0.006846132491	0	0.006846132491	-0.006846132491
Haao.TF	7	6	0.3400691986	-0.3400691986	0.7338639247	0.7338639247	0.3122706542	-0.3122706542	0.006858093493	0	0.006858093493	-0.006858093493
Pnkp.TF	19	4	0.3287283096	-0.3287283096	0.7424346106	0.7424346106	0.3254347133	-0.3254347133	0.006863939384	0	0.006863939384	-0.006863939384
Atg2a.TF	72	3	0.3101203284	-0.3101203284	0.7565549196	0.7565549196	0.3476317685	-0.3476317685	0.006886000364	0	0.006886000364	-0.006886000364
Myo10.TF	117	8	0.5057820951	-0.5057820951	0.613150799	0.613150799	0.1437703114	-0.1437703114	0.006923785457	0	0.006923785457	-0.006923785457
Hltf.TF	19	8	0.4379937163	-0.4379937163	0.6614770278	0.6614770278	0.2082487855	-0.2082487855	0.006948446266	0	0.006948446266	-0.006948446266
Apaf1.TF	21	6	0.3808053325	-0.3808053325	0.7034279554	0.7034279554	0.2671427019	-0.2671427019	0.007024901362	0	0.007024901362	-0.007024901362
Washc4.TF	41	2	0.237667545	-0.237667545	0.8122000462	0.8122000462	0.443016349	-0.443016349	0.007030165998	0	0.007030165998	-0.007030165998
Gtpbp1.TF	54	2	0.2787234584	-0.2787234584	0.7805328775	0.7805328775	0.3869970799	-0.3869970799	0.007034887981	0	0.007034887981	-0.007034887981
H2-M3.TF	22	3	0.2984655295	-0.2984655295	0.7654222565	0.7654222565	0.3619269073	-0.3619269073	0.007045278279	0	0.007045278279	-0.007045278279
Creb3l2.TF	13	9	0.420565503	-0.420565503	0.6741600454	0.6741600454	0.2257148309	-0.2257148309	0.007053467838	0	0.007053467838	-0.007053467838
Zmynd19.TF	31	7	0.4431537448	-0.4431537448	0.6577584739	0.6577584739	0.2031766333	-0.2031766333	0.007105537987	0	0.007105537987	-0.007105537987
Snrpd1.TF	19	2	0.2338883304	-0.2338883304	0.8151293023	0.8151293023	0.4484789378	-0.4484789378	0.007167835742	0	0.007167835742	-0.007167835742
Dusp1.TF	32	5	0.3821166206	-0.3821166206	0.7024601752	0.7024601752	0.2657447254	-0.2657447254	0.00717084588	0	0.00717084588	-0.00717084588
Tbc1d1.TF	12	2	0.495297264	-0.495297264	0.6204735309	0.6204735309	0.153362343	-0.153362343	0.007198455855	0	0.007198455855	-0.007198455855
Hist1h2af.TF	53	11	0.2562174039	-0.2562174039	0.7978544328	0.7978544328	0.4169909935	-0.4169909935	0.007211059873	0	0.007211059873	-0.007211059873
Eps8.TF	81	6	0.4235413281	-0.4235413281	0.6719996703	0.6719996703	0.2227207969	-0.2227207969	0.007222054202	0	0.007222054202	-0.007222054202
Smim24.TF	48	8	0.4771245165	-0.4771245165	0.6333949662	0.6333949662	0.1704292768	-0.1704292768	0.007236097687	0	0.007236097687	-0.007236097687
Ncaph.TF	37	3	0.2571924428	-0.2571924428	0.7970989082	0.7970989082	0.4156517627	-0.4156517627	0.00724377121	0	0.00724377121	-0.00724377121
Phf2.TF	22	2	0.4555010201	-0.4555010201	0.6488363744	0.6488363744	0.1910904074	-0.1910904074	0.007271613586	0	0.007271613586	-0.007271613586
Adam9.TF	38	10	0.4789630011	-0.4789630011	0.6320809183	0.6320809183	0.1686848895	-0.1686848895	0.007340901155	0	0.007340901155	-0.007340901155
Lax1.TF	44	6	0.4674588871	-0.4674588871	0.6402812934	0.6402812934	0.1796053897	-0.1796053897	0.007368844857	0	0.007368844857	-0.007368844857
Btbd7.TF	51	2	0.5902799754	-0.5902799754	0.5551287457	0.5551287457	0.06931501707	-0.06931501707	0.007415443804	0	0.007415443804	-0.007415443804
Mctp2.TF	23	8	0.4605937544	-0.4605937544	0.6451908319	0.6451908319	0.1861843624	-0.1861843624	0.007435849125	0	0.007435849125	-0.007435849125
Atp2a3.TF	16	2	0.2541911422	-0.2541911422	0.7994072844	0.7994072844	0.4197529933	-0.4197529933	0.00751517783	0	0.00751517783	-0.00751517783
Gm45606.TF	17	6	0.431266523	-0.431266523	0.6663737481	0.6663737481	0.2149609159	-0.2149609159	0.007525810653	0	0.007525810653	-0.007525810653
Cdk1.TF	37	5	0.3030991422	-0.3030991422	0.7618938159	0.7618938159	0.3562038343	-0.3562038343	0.007562388676	0	0.007562388676	-0.007562388676
Pde4b.TF	40	2	0.2587880639	-0.2587880639	0.7958685084	0.7958685084	0.4134771335	-0.4134771335	0.007629038435	0	0.007629038435	-0.007629038435
Riok1.TF	30	2	0.5040962119	-0.5040962119	0.6143046929	0.6143046929	0.145278197	-0.145278197	0.007682588247	0	0.007682588247	-0.007682588247
Orc6.TF	27	5	0.4744819198	-0.4744819198	0.6352688664	0.6352688664	0.1729204624	-0.1729204624	0.007688998931	0	0.007688998931	-0.007688998931
Ska2.TF	31	5	0.4426413593	-0.4426413593	0.6581353198	0.6581353198	0.203689696	-0.203689696	0.007707099446	0	0.007707099446	-0.007707099446
Zfp106.TF	26	2	0.4442711591	-0.4442711591	0.6569503691	0.6569503691	0.2020771468	-0.2020771468	0.007719392486	0	0.007719392486	-0.007719392486
Setd4.TF	34	8	0.5207033575	-0.5207033575	0.6026863237	0.6026863237	0.1301532543	-0.1301532543	0.007727818198	0	0.007727818198	-0.007727818198
Mitd1.TF	40	4	0.4427228183	-0.4427228183	0.6580838841	0.6580838841	0.2036196554	-0.2036196554	0.007755915922	0	0.007755915922	-0.007755915922
Csf1.TF	35	16	0.6222959252	-0.6222959252	0.5338793584	0.5338793584	0.0425126461	-0.0425126461	0.007826252442	0	0.007826252442	-0.007826252442
Prdm2.TF	43	2	0.2754791728	-0.2754791728	0.7830228423	0.7830228423	0.3912214626	-0.3912214626	0.007831808622	0	0.007831808622	-0.007831808622
Cd27.TF	40	4	0.3745476329	-0.3745476329	0.7080989564	0.7080989564	0.2739197692	-0.2739197692	0.007847016253	0	0.007847016253	-0.007847016253
Abhd2.TF	27	3	0.6089386456	-0.6089386456	0.542690512	0.542690512	0.05360714684	-0.05360714684	0.007868354843	0	0.007868354843	-0.007868354843
Cox6a2.TF	21	8	0.4982673552	-0.4982673552	0.6183973514	0.6183973514	0.1506371758	-0.1506371758	0.007888410979	0	0.007888410979	-0.007888410979
Zc3h13.TF	33	3	0.353135873	-0.353135873	0.7240753846	0.7240753846	0.2974956916	-0.2974956916	0.007950309689	0	0.007950309689	-0.007950309689
Gm48623.TF	86	4	0.4667283106	-0.4667283106	0.6408226925	0.6408226925	0.1803293414	-0.1803293414	0.007969730616	0	0.007969730616	-0.007969730616
Hdac5.TF	29	5	0.4462896085	-0.4462896085	0.6554885765	0.6554885765	0.2000907449	-0.2000907449	0.00797957263	0	0.00797957263	-0.00797957263
Rps6kb1.TF	31	2	0.5114288516	-0.5114288516	0.609156868	0.609156868	0.1385611078	-0.1385611078	0.007979777605	0	0.007979777605	-0.007979777605
Rrnad1.TF	30	6	0.4475281841	-0.4475281841	0.6546005779	0.6546005779	0.1988856028	-0.1988856028	0.007982292776	0	0.007982292776	-0.007982292776
Fcho2.TF	39	5	0.464405765	-0.464405765	0.6424663128	0.6424663128	0.1825294938	-0.1825294938	0.007986614955	0	0.007986614955	-0.007986614955
Adrb2.TF	68	12	0.5666188259	-0.5666188259	0.5711025226	0.5711025226	0.08959089948	-0.08959089948	0.007989159674	0	0.007989159674	-0.007989159674
Snhg18.TF	28	15	0.6656511328	-0.6656511328	0.5057628361	0.5057628361	0.007222895195	-0.007222895195	0.007990067202	0	0.007990067202	-0.007990067202
Gm44663.TF	41	13	0.5901640029	-0.5901640029	0.5552093014	0.5552093014	0.06941695496	-0.06941695496	0.008014234882	0	0.008014234882	-0.008014234882
Slc16a1.TF	30	8	0.502551687	-0.502551687	0.6153929902	0.6153929902	0.1467015739	-0.1467015739	0.008037174638	0	0.008037174638	-0.008037174638
Crbn.TF	25	4	0.6585453427	-0.6585453427	0.5103104159	0.5103104159	0.01292362884	-0.01292362884	0.008038452992	0	0.008038452992	-0.008038452992
Maco1.TF	35	2	0.5863793438	-0.5863793438	0.5577620858	0.5577620858	0.07264885143	-0.07264885143	0.008039543993	0	0.008039543993	-0.008039543993
Arl8a.TF	53	3	0.3526903759	-0.3526903759	0.7244122546	0.7244122546	0.2979998024	-0.2979998024	0.008042900608	0	0.008042900608	-0.008042900608
Tmc6.TF	108	6	0.4623823312	-0.4623823312	0.6439265397	0.6439265397	0.1844871234	-0.1844871234	0.008046647616	0	0.008046647616	-0.008046647616
Mmut.TF	21	8	0.526799529	-0.526799529	0.5984507539	0.5984507539	0.1246695477	-0.1246695477	0.008063988424	0	0.008063988424	-0.008063988424
Scimp.TF	71	9	0.5493230163	-0.5493230163	0.582914871	0.582914871	0.1046780515	-0.1046780515	0.008085023518	0	0.008085023518	-0.008085023518
Pdxdc1.TF	43	3	0.6575572737	-0.6575572737	0.5109534291	0.5109534291	0.01372981275	-0.01372981275	0.008117649898	0	0.008117649898	-0.008117649898
Rangap1.TF	27	3	0.360270498	-0.360270498	0.7187322764	0.7187322764	0.2895398127	-0.2895398127	0.008122612916	0	0.008122612916	-0.008122612916
Ring1.TF	56	8	0.5852391434	-0.5852391434	0.5585308555	0.5585308555	0.07362272415	-0.07362272415	0.008127950043	0	0.008127950043	-0.008127950043
Fam117a.TF	37	3	0.3460939871	-0.3460939871	0.7293660469	0.7293660469	0.3054483979	-0.3054483979	0.008220329516	0	0.008220329516	-0.008220329516
Shisa8.TF	28	92	0.866258367	-0.866258367	0.3865564477	0.3865564477	0.1441527513	-0.1441527513	0.008221285933	0	0.008221285933	-0.008221285933
Lims1.TF	42	2	0.6612534636	-0.6612534636	0.5085959723	0.5085959723	0.01077428738	-0.01077428738	0.008249643762	0	0.008249643762	-0.008249643762
E330020D12Rik.TF	18	10	0.5928942206	-0.5928942206	0.5533756459	0.5533756459	0.0670972922	-0.0670972922	0.0083366212	0	0.0083366212	-0.0083366212
Asb2.TF	49	14	0.5076004129	-0.5076004129	0.6118701598	0.6118701598	0.1420983264	-0.1420983264	0.008343544691	0	0.008343544691	-0.008343544691
Ets2.TF	36	8	0.5373807644	-0.5373807644	0.5911435787	0.5911435787	0.1152438355	-0.1152438355	0.008350056735	0	0.008350056735	-0.008350056735
Ndrg1.TF	35	5	0.4157087186	-0.4157087186	0.6777309357	0.6777309357	0.2306815445	-0.2306815445	0.008395377327	0	0.008395377327	-0.008395377327
Gm48585.TF	28	4	0.4168000846	-0.4168000846	0.6769290413	0.6769290413	0.229564232	-0.229564232	0.008454453341	0	0.008454453341	-0.008454453341
Anln.TF	53	7	0.5367498638	-0.5367498638	0.5915764306	0.5915764306	0.1158010098	-0.1158010098	0.008477107108	0	0.008477107108	-0.008477107108
Lypla2.TF	26	2	0.2961865544	-0.2961865544	0.7671637482	0.7671637482	0.364769105	-0.364769105	0.008482333916	0	0.008482333916	-0.008482333916
Arhgap24.TF	30	2	0.3322493439	-0.3322493439	0.7397918739	0.7397918739	0.3213519482	-0.3213519482	0.008503149205	0	0.008503149205	-0.008503149205
Hps3.TF	27	3	0.6740576222	-0.6740576222	0.5004095903	0.5004095903	0.0005133454305	-0.0005133454305	0.008514261294	0	0.008514261294	-0.008514261294
H2-K2.TF	47	2	0.2744669439	-0.2744669439	0.7838016834	0.7838016834	0.3925485556	-0.3925485556	0.008580381399	0	0.008580381399	-0.008580381399
Prcp.TF	16	3	0.4155436651	-0.4155436651	0.6778378132	0.6778378132	0.2308305483	-0.2308305483	0.008652069938	0	0.008652069938	-0.008652069938
Adam10.TF	34	3	0.4144249977	-0.4144249977	0.6786549265	0.6786549265	0.2319704093	-0.2319704093	0.00865384363	0	0.00865384363	-0.00865384363
Eps8l1.TF	31	8	0.6007060786	-0.6007060786	0.5481799402	0.5481799402	0.0605321412	-0.0605321412	0.008684138301	0	0.008684138301	-0.008684138301
Psd4.TF	26	4	0.7681185773	-0.7681185773	0.4425583036	0.4425583036	0.07224306565	-0.07224306565	0.008690794304	0	0.008690794304	-0.008690794304
Gm28693.TF	64	5	0.5063043405	-0.5063043405	0.6127744062	0.6127744062	0.1432787322	-0.1432787322	0.008740189409	0	0.008740189409	-0.008740189409
Cipc.TF	41	2	0.5858679215	-0.5858679215	0.5581038937	0.5581038937	0.07308181728	-0.07308181728	0.00875925588	0	0.00875925588	-0.00875925588
Pik3r5.TF	30	7	0.5933915294	-0.5933915294	0.5530607326	0.5530607326	0.06669905834	-0.06669905834	0.008823262462	0	0.008823262462	-0.008823262462
Sp4.TF	27	10	0.5839604556	-0.5839604556	0.5593639601	0.5593639601	0.07467841153	-0.07467841153	0.008850677603	0	0.008850677603	-0.008850677603
Gm4610.TF	43	11	0.5648353776	-0.5648353776	0.5723279894	0.5723279894	0.09115208832	-0.09115208832	0.008852391474	0	0.008852391474	-0.008852391474
Col5a3.TF	44	297	1.039967525	-1.039967525	0.2986157954	0.2986157954	0.2641929003	-0.2641929003	0.008869655421	0	0.008869655421	-0.008869655421
Dnajb9.TF	18	7	0.5428786738	-0.5428786738	0.5873245045	0.5873245045	0.1103339734	-0.1103339734	0.008894387566	0	0.008894387566	-0.008894387566
Esrra.TF	48	5	0.4797212699	-0.4797212699	0.6315521928	0.6315521928	0.1679835911	-0.1679835911	0.008927335296	0	0.008927335296	-0.008927335296
Ogfod1.TF	29	7	0.5608820672	-0.5608820672	0.5750087193	0.5750087193	0.09457033835	-0.09457033835	0.008935211155	0	0.008935211155	-0.008935211155
Uevld.TF	31	7	0.5592774534	-0.5592774534	0.5761131433	0.5761131433	0.09597988802	-0.09597988802	0.008952366524	0	0.008952366524	-0.008952366524
Pola1.TF	33	5	0.5201952571	-0.5201952571	0.6030572141	0.6030572141	0.1306341752	-0.1306341752	0.008976686251	0	0.008976686251	-0.008976686251
Epb41l4aos.TF	34	2	0.3339256694	-0.3339256694	0.7385290949	0.7385290949	0.3194086364	-0.3194086364	0.00898537068	0	0.00898537068	-0.00898537068
Gabpb2.TF	33	2	0.6238234347	-0.6238234347	0.5328699972	0.5328699972	0.04124315421	-0.04124315421	0.008995186376	0	0.008995186376	-0.008995186376
Slco4a1.TF	45	6	0.6056185629	-0.6056185629	0.5449314206	0.5449314206	0.05643276876	-0.05643276876	0.009096141294	0	0.009096141294	-0.009096141294
Bend5.TF	35	4	0.4219011631	-0.4219011631	0.6732027343	0.6732027343	0.2243871143	-0.2243871143	0.009108240992	0	0.009108240992	-0.009108240992
Akr1c13.TF	24	7	0.538277743	-0.538277743	0.5905238308	0.5905238308	0.1144463347	-0.1144463347	0.009139079377	0	0.009139079377	-0.009139079377
Wipf1.TF	27	2	0.5684871908	-0.5684871908	0.5698156575	0.5698156575	0.08795243143	-0.08795243143	0.00916897884	0	0.00916897884	-0.00916897884
Ska1.TF	27	4	0.5370823749	-0.5370823749	0.5913397303	0.5913397303	0.1154963074	-0.1154963074	0.009198390393	0	0.009198390393	-0.009198390393
Cenpf.TF	20	3	0.4442926056	-0.4442926056	0.656937356	0.656937356	0.2020594495	-0.2020594495	0.00921953619	0	0.00921953619	-0.00921953619
Trim14.TF	25	12	0.6727683843	-0.6727683843	0.5012294107	0.5012294107	0.001540840194	-0.001540840194	0.009231192512	0	0.009231192512	-0.009231192512
Carmil1.TF	32	6	0.5512815426	-0.5512815426	0.5815807085	0.5815807085	0.1029694857	-0.1029694857	0.009266491783	0	0.009266491783	-0.009266491783
Cwf19l2.TF	48	2	0.7261157935	-0.7261157935	0.4679177113	0.4679177113	0.0402526239	-0.0402526239	0.009395507444	0	0.009395507444	-0.009395507444
Ccdc88a.TF	96	3	0.3753846875	-0.3753846875	0.7074844944	0.7074844944	0.2730254051	-0.2730254051	0.009441861343	0	0.009441861343	-0.009441861343
Agrp.TF	33	8	0.5861848627	-0.5861848627	0.5578795652	0.5578795652	0.07279765558	-0.07279765558	0.009446971042	0	0.009446971042	-0.009446971042
Vamp1.TF	42	7	0.6271395747	-0.6271395747	0.530720901	0.530720901	0.03854107188	-0.03854107188	0.00949759316	0	0.00949759316	-0.00949759316
Nxpe2.TF	28	17	0.6823161628	-0.6823161628	0.4951909464	0.4951909464	0.006027400797	-0.006027400797	0.009510558025	0	0.009510558025	-0.009510558025
Rnasel.TF	37	3	0.4607716911	-0.4607716911	0.6450807582	0.6450807582	0.18603651	-0.18603651	0.009519867557	0	0.009519867557	-0.009519867557
Ddx21.TF	41	2	0.2531837989	-0.2531837989	0.8001978542	0.8001978542	0.421164081	-0.421164081	0.009526214438	0	0.009526214438	-0.009526214438
Chaf1a.TF	37	4	0.4875302846	-0.4875302846	0.6260113829	0.6260113829	0.1606538418	-0.1606538418	0.009615984658	0	0.009615984658	-0.009615984658
St3gal6.TF	22	5	0.48122474	-0.48122474	0.6304760622	0.6304760622	0.166557236	-0.166557236	0.009640365851	0	0.009640365851	-0.009640365851
Hsdl1.TF	21	4	0.8139138431	-0.8139138431	0.4158416002	0.4158416002	0.1062716503	-0.1062716503	0.009645539174	0	0.009645539174	-0.009645539174
Gm45051.TF	24	3	0.4082900303	-0.4082900303	0.683169452	0.683169452	0.2382900926	-0.2382900926	0.009661064276	0	0.009661064276	-0.009661064276
Spata13.TF	70	2	0.374236889	-0.374236889	0.7083356656	0.7083356656	0.2742645389	-0.2742645389	0.009668603393	0	0.009668603393	-0.009668603393
Knl1.TF	31	2	0.3415159657	-0.3415159657	0.7328074365	0.7328074365	0.3106630176	-0.3106630176	0.00968102046	0	0.00968102046	-0.00968102046
Ptprj.TF	55	6	0.5765791415	-0.5765791415	0.5643656747	0.5643656747	0.08102362172	-0.08102362172	0.009700028329	0	0.009700028329	-0.009700028329
St6gal1.TF	22	3	0.4331388114	-0.4331388114	0.6650143827	0.6650143827	0.2130937435	-0.2130937435	0.009774137145	0	0.009774137145	-0.009774137145
Stk3.TF	24	4	0.4890265563	-0.4890265563	0.6249468004	0.6249468004	0.1592495355	-0.1592495355	0.009776607836	0	0.009776607836	-0.009776607836
Hist1h2ak.TF	61	11	0.354543114	-0.354543114	0.7230302851	0.7230302851	0.2959336668	-0.2959336668	0.009833112541	0	0.009833112541	-0.009833112541
Rftn1.TF	31	2	0.4336771229	-0.4336771229	0.6646345083	0.6646345083	0.2125724945	-0.2125724945	0.009844492076	0	0.009844492076	-0.009844492076
Fbxo5.TF	31	2	0.2967150635	-0.2967150635	0.7667622487	0.7667622487	0.3641127958	-0.3641127958	0.009870011082	0	0.009870011082	-0.009870011082
Zfp429.TF	18	7	0.5413444346	-0.5413444346	0.5883939039	0.5883939039	0.1117077177	-0.1117077177	0.009882656131	0	0.009882656131	-0.009882656131
Vps13b.TF	36	2	0.337737175	-0.337737175	0.7356478682	0.7356478682	0.3149926029	-0.3149926029	0.009914850174	0	0.009914850174	-0.009914850174
Neil3.TF	41	6	0.3797261601	-0.3797261601	0.7042488407	0.7042488407	0.2683301246	-0.2683301246	0.009929392467	0	0.009929392467	-0.009929392467
Itch.TF	15	2	0.5695956622	-0.5695956622	0.5690612041	0.5690612041	0.08699228293	-0.08699228293	0.009972220614	0	0.009972220614	-0.009972220614
Bok.TF	57	20	0.7064366972	-0.7064366972	0.4801086765	0.4801086765	0.02494041545	-0.02494041545	0.009977923112	0	0.009977923112	-0.009977923112
Hoxa7.TF	38	2	0.4087280296	-0.4087280296	0.6828555247	0.6828555247	0.2378494178	-0.2378494178	0.009987765765	0	0.009987765765	-0.009987765765
Atf5.TF	21	6	0.6483872642	-0.6483872642	0.516879478	0.516879478	0.02116160435	-0.02116160435	0.01001205629	0	0.01001205629	-0.01001205629
Actr1b.TF	83	3	0.8745289613	-0.8745289613	0.3820443396	0.3820443396	0.1500579974	-0.1500579974	0.01004716133	0	0.01004716133	-0.01004716133
Vps13d.TF	18	5	0.5285730059	-0.5285730059	0.5972119961	0.5972119961	0.1230686126	-0.1230686126	0.01011592829	0	0.01011592829	-0.01011592829
Gpm6b.TF	25	5	0.5425365706	-0.5425365706	0.5875725584	0.5875725584	0.1106525474	-0.1106525474	0.01014491578	0	0.01014491578	-0.01014491578
Slamf7.TF	14	2	0.3754314127	-0.3754314127	0.707434962	0.707434962	0.2729533476	-0.2729533476	0.010205409	0	0.010205409	-0.010205409
Zfp677.TF	23	9	0.7405089156	-0.7405089156	0.4591510626	0.4591510626	0.05128634091	-0.05128634091	0.01021688867	0	0.01021688867	-0.01021688867
Gart.TF	18	5	0.4981725676	-0.4981725676	0.6184817291	0.6184817291	0.1507478412	-0.1507478412	0.01025661047	0	0.01025661047	-0.01025661047
Ecsit.TF	8	3	0.6819146578	-0.6819146578	0.4954135442	0.4954135442	0.005748396541	-0.005748396541	0.01026474874	0	0.01026474874	-0.01026474874
Caap1.TF	28	2	0.6824192983	-0.6824192983	0.4951317899	0.4951317899	0.006101547937	-0.006101547937	0.01028145151	0	0.01028145151	-0.01028145151
Kif22.TF	29	2	0.4168944114	-0.4168944114	0.6768684459	0.6768684459	0.2294798486	-0.2294798486	0.01029135341	0	0.01029135341	-0.01029135341
Nfkb2.TF	72	3	0.4795893426	-0.4795893426	0.6316553858	0.6316553858	0.1681204396	-0.1681204396	0.01040102917	0	0.01040102917	-0.01040102917
Ndufs1.TF	50	3	0.8083546781	-0.8083546781	0.4190804856	0.4190804856	0.1021231887	-0.1021231887	0.01040541537	0	0.01040541537	-0.01040541537
Ehbp1l1.TF	31	2	0.8156221271	-0.8156221271	0.414891894	0.414891894	0.107489438	-0.107489438	0.01043327058	0	0.01043327058	-0.01043327058
Ivd.TF	14	4	0.4889751891	-0.4889751891	0.6249687789	0.6249687789	0.1592785149	-0.1592785149	0.01045676331	0	0.01045676331	-0.01045676331
D630008O14Rik.TF	229	14	0.8620271495	-0.8620271495	0.3889159371	0.3889159371	0.1410727967	-0.1410727967	0.01047008573	0	0.01047008573	-0.01047008573
Clybl.TF	33	3	0.4310531418	-0.4310531418	0.6665476912	0.6665476912	0.2152000534	-0.2152000534	0.01048378699	0	0.01048378699	-0.01048378699
Pfn2.TF	34	9	0.7189575513	-0.7189575513	0.4723350479	0.4723350479	0.0347007118	-0.0347007118	0.01049095154	0	0.01049095154	-0.01049095154
Ncapd3.TF	21	4	0.4125877116	-0.4125877116	0.680015845	0.680015845	0.2338715537	-0.2338715537	0.0104992672	0	0.0104992672	-0.0104992672
Prpsap2.TF	31	2	0.7425452238	-0.7425452238	0.4579272178	0.4579272178	0.05282853949	-0.05282853949	0.01050951213	0	0.01050951213	-0.01050951213
Ttf1.TF	36	5	0.5580272186	-0.5580272186	0.576974496	0.576974496	0.09707974089	-0.09707974089	0.01051420138	0	0.01051420138	-0.01051420138
Nlrc4.TF	24	8	0.7098600203	-0.7098600203	0.477954613	0.477954613	0.02764387209	-0.02764387209	0.01054346716	0	0.01054346716	-0.01054346716
Parp14.TF	49	2	0.3842098979	-0.3842098979	0.700932643	0.700932643	0.2635423912	-0.2635423912	0.01054900119	0	0.01054900119	-0.01054900119
Nfkbid.TF	49	2	0.4234267058	-0.4234267058	0.6720936559	0.6720936559	0.2228508834	-0.2228508834	0.0105638552	0	0.0105638552	-0.0105638552
Tuba1a.TF	10	5	0.5398555498	-0.5398555498	0.5894063308	0.5894063308	0.1130090528	-0.1130090528	0.01057906263	0	0.01057906263	-0.01057906263
Rtl5.TF	36	6	0.5380482839	-0.5380482839	0.5906924875	0.5906924875	0.1146633357	-0.1146633357	0.01059439015	0	0.01059439015	-0.01059439015
Brwd3.TF	10	4	0.5190506771	-0.5190506771	0.6038317086	0.6038317086	0.1316388264	-0.1316388264	0.01059828677	0	0.01059828677	-0.01059828677
Tnrc6b.TF	19	3	0.4377050606	-0.4377050606	0.6617112023	0.6617112023	0.2085689153	-0.2085689153	0.01061901606	0	0.01061901606	-0.01061901606
Ccdc186.TF	33	4	0.5226802503	-0.5226802503	0.6013342064	0.6013342064	0.1284010252	-0.1284010252	0.01070448902	0	0.01070448902	-0.01070448902
Lars2.TF	55	2	0.3116870198	-0.3116870198	0.7553679568	0.7553679568	0.3457398874	-0.3457398874	0.01079059413	0	0.01079059413	-0.01079059413
Slc38a9.TF	39	3	0.4498224254	-0.4498224254	0.6529579905	0.6529579905	0.1966594105	-0.1966594105	0.0107991453	0	0.0107991453	-0.0107991453
Kdm1a.TF	34	2	0.7242432145	-0.7242432145	0.4690912414	0.4690912414	0.03877722125	-0.03877722125	0.01091266282	0	0.01091266282	-0.01091266282
Zc3h12d.TF	14	7	0.5941510416	-0.5941510416	0.5525467507	0.5525467507	0.06604917649	-0.06604917649	0.01094249278	0	0.01094249278	-0.01094249278
Gskip.TF	23	2	0.8640022304	-0.8640022304	0.3877778142	0.3877778142	0.1425577676	-0.1425577676	0.01095433482	0	0.01095433482	-0.01095433482
Tbcel.TF	57	5	0.6148054045	-0.6148054045	0.5388603642	0.5388603642	0.04878152166	-0.04878152166	0.0109648798	0	0.0109648798	-0.0109648798
Manea.TF	18	4	0.5322509554	-0.5322509554	0.594680235	0.594680235	0.1198005384	-0.1198005384	0.0110398514	0	0.0110398514	-0.0110398514
Camsap1.TF	39	8	0.81761128	-0.81761128	0.4137952834	0.4137952834	0.1088963922	-0.1088963922	0.01104749862	0	0.01104749862	-0.01104749862
Wdhd1.TF	21	3	0.502173798	-0.502173798	0.6156720008	0.6156720008	0.1470666812	-0.1470666812	0.01104981408	0	0.01104981408	-0.01104981408
Lnpep.TF	19	3	0.4562836575	-0.4562836575	0.6482987673	0.6482987673	0.1903657683	-0.1903657683	0.01107249671	0	0.01107249671	-0.01107249671
Rfc1.TF	59	2	0.4161930801	-0.4161930801	0.6773908817	0.6773908817	0.2302075929	-0.2302075929	0.01113351571	0	0.01113351571	-0.01113351571
Rgl2.TF	38	8	0.7589875959	-0.7589875959	0.4480322441	0.4480322441	0.06531722551	-0.06531722551	0.01114993119	0	0.01114993119	-0.01114993119
Ccdc18.TF	37	9	0.7715259656	-0.7715259656	0.4405894601	0.4405894601	0.07473744597	-0.07473744597	0.0111702575	0	0.0111702575	-0.0111702575
Secisbp2.TF	40	2	0.7845823925	-0.7845823925	0.4328667027	0.4328667027	0.08454019747	-0.08454019747	0.01121630262	0	0.01121630262	-0.01121630262
Gramd4.TF	61	3	0.4780319357	-0.4780319357	0.6327452095	0.6327452095	0.1695664724	-0.1695664724	0.01123678726	0	0.01123678726	-0.01123678726
Gabpb1.TF	27	2	0.6863606268	-0.6863606268	0.4926439898	0.4926439898	0.009219914037	-0.009219914037	0.01123731099	0	0.01123731099	-0.01123731099
Bcl2l13.TF	37	5	0.6266655235	-0.6266655235	0.531053121	0.531053121	0.03895870017	-0.03895870017	0.01125841888	0	0.01125841888	-0.01125841888
Asns.TF	15	6	0.6844715486	-0.6844715486	0.493831775	0.493831775	0.007731031579	-0.007731031579	0.01127962558	0	0.01127962558	-0.01127962558
Mtmr14.TF	19	2	0.8318632506	-0.8318632506	0.4056478489	0.4056478489	0.119377415	-0.119377415	0.01128447049	0	0.01128447049	-0.01128447049
Diaph3.TF	29	5	0.6031109459	-0.6031109459	0.5465938792	0.5465938792	0.05853016756	-0.05853016756	0.01129457596	0	0.01129457596	-0.01129457596
Fgr.TF	49	14	0.9030752633	-0.9030752633	0.3667034236	0.3667034236	0.1702985937	-0.1702985937	0.01136128694	0	0.01136128694	-0.01136128694
Ago4.TF	29	13	0.891306273	-0.891306273	0.3729536842	0.3729536842	0.1620202527	-0.1620202527	0.01136942242	0	0.01136942242	-0.01136942242
Atp11b.TF	54	2	0.7487393787	-0.7487393787	0.4541915741	0.4541915741	0.05753909418	-0.05753909418	0.01137900257	0	0.01137900257	-0.01137900257
Ahcyl2.TF	34	5	0.6004806054	-0.6004806054	0.5483441995	0.5483441995	0.06073952913	-0.06073952913	0.01145558899	0	0.01145558899	-0.01145558899
Tmx3.TF	42	2	0.7119955883	-0.7119955883	0.4766406199	0.4766406199	0.02929339049	-0.02929339049	0.01146777779	0	0.01146777779	-0.01146777779
AI463229.TF	16	7	0.7377691136	-0.7377691136	0.4608147118	0.4608147118	0.04919071262	-0.04919071262	0.01147806551	0	0.01147806551	-0.01147806551
Inppl1.TF	43	7	0.7622169253	-0.7622169253	0.4461352935	0.4461352935	0.06771583423	-0.06771583423	0.01150806623	0	0.01150806623	-0.01150806623
Mrpl45.TF	21	2	0.7050598867	-0.7050598867	0.4809227868	0.4809227868	0.02391886072	-0.02391886072	0.01153289945	0	0.01153289945	-0.01153289945
Pld3.TF	63	8	0.7231511341	-0.7231511341	0.4697889781	0.4697889781	0.03790016336	-0.03790016336	0.01153835605	0	0.01153835605	-0.01153835605
Lpxn.TF	24	3	0.4908209562	-0.4908209562	0.6236728098	0.6236728098	0.1575706444	-0.1575706444	0.01157632327	0	0.01157632327	-0.01157632327
Pde3b.TF	33	5	0.5479544214	-0.5479544214	0.5838752971	0.5838752971	0.1059087561	-0.1059087561	0.0116088854	0	0.0116088854	-0.0116088854
Mad2l1.TF	34	4	0.622137064	-0.622137064	0.5340205078	0.5340205078	0.04269019399	-0.04269019399	0.01163069548	0	0.01163069548	-0.01163069548
Kidins220.TF	35	3	0.5220356684	-0.5220356684	0.6017864471	0.6017864471	0.1289869141	-0.1289869141	0.01168043861	0	0.01168043861	-0.01168043861
Clec2i.TF	26	6	0.6551815009	-0.6551815009	0.5124985058	0.5124985058	0.01566711741	-0.01566711741	0.01169767943	0	0.01169767943	-0.01169767943
Angel2.TF	45	4	0.5794841498	-0.5794841498	0.5624118472	0.5624118472	0.07854348561	-0.07854348561	0.01175118021	0	0.01175118021	-0.01175118021
Sema7a.TF	9	6	0.6107619816	-0.6107619816	0.5414671311	0.5414671311	0.0520652809	-0.0520652809	0.01179352604	0	0.01179352604	-0.01179352604
Ptpre.TF	47	11	0.8732834592	-0.8732834592	0.3827272275	0.3827272275	0.1491629392	-0.1491629392	0.01182036379	0	0.01182036379	-0.01182036379
Bmt2.TF	36	4	0.6314656015	-0.6314656015	0.5278954927	0.5278954927	0.0349903541	-0.0349903541	0.01185538106	0	0.01185538106	-0.01185538106
Slc8b1.TF	49	7	0.8050175942	-0.8050175942	0.4210204723	0.4210204723	0.09964177611	-0.09964177611	0.01186727889	0	0.01186727889	-0.01186727889
Ppfibp2.TF	90	7	0.6553860261	-0.6553860261	0.5124108256	0.5124108256	0.01555717294	-0.01555717294	0.0118701299	0	0.0118701299	-0.0118701299
Tspan14.TF	62	3	0.9698735537	-0.9698735537	0.332340969	0.332340969	0.2167290924	-0.2167290924	0.01196457492	0	0.01196457492	-0.01196457492
Gpd1l.TF	34	2	0.7800792725	-0.7800792725	0.4355182979	0.4355182979	0.08117096597	-0.08117096597	0.01211057211	0	0.01211057211	-0.01211057211
Hbb-bt.TF	20	11	0.8456594191	-0.8456594191	0.3979253226	0.3979253226	0.1293604159	-0.1293604159	0.01214013956	0	0.01214013956	-0.01214013956
Crip2.TF	36	10	0.6700947229	-0.6700947229	0.5029861262	0.5029861262	0.003742589125	-0.003742589125	0.01215881962	0	0.01215881962	-0.01215881962
Efr3a.TF	83	2	0.7864675754	-0.7864675754	0.431813693	0.431813693	0.08587925436	-0.08587925436	0.01218499514	0	0.01218499514	-0.01218499514
Ifi206.TF	39	10	0.8661011572	-0.8661011572	0.3866546625	0.3866546625	0.1440244385	-0.1440244385	0.01218580355	0	0.01218580355	-0.01218580355
Igf1r.TF	14	5	0.6985262602	-0.6985262602	0.4850004295	0.4850004295	0.0188036052	-0.0188036052	0.01226867986	0	0.01226867986	-0.01226867986
Cers4.TF	27	5	0.6701825501	-0.6701825501	0.5029119958	0.5029119958	0.003649677906	-0.003649677906	0.01234809682	0	0.01234809682	-0.01234809682
Il2rg.TF	41	3	0.5471626841	-0.5471626841	0.5844152843	0.5844152843	0.1066009852	-0.1066009852	0.01245808135	0	0.01245808135	-0.01245808135
Ftl1-ps1.TF	25	3	0.9363213886	-0.9363213886	0.3492840179	0.3492840179	0.193627095	-0.193627095	0.0124736873	0	0.0124736873	-0.0124736873
Stxbp1.TF	44	9	0.9232845797	-0.9232845797	0.3561125499	0.3561125499	0.1844346818	-0.1844346818	0.01248280206	0	0.01248280206	-0.01248280206
Phlpp2.TF	12	5	0.6939209113	-0.6939209113	0.4878811001	0.4878811001	0.01519112538	-0.01519112538	0.01250767158	0	0.01250767158	-0.01250767158
Sfswap.TF	51	3	0.9103187	-0.9103187	0.3628423541	0.3628423541	0.1754357803	-0.1754357803	0.01252901908	0	0.01252901908	-0.01252901908
Il21r.TF	47	2	0.4991914599	-0.4991914599	0.617782839	0.617782839	0.1498314358	-0.1498314358	0.01253914482	0	0.01253914482	-0.01253914482
Ganc.TF	27	15	0.9346814885	-0.9346814885	0.3501584812	0.3501584812	0.1924463178	-0.1924463178	0.01254913302	0	0.01254913302	-0.01254913302
Ccne2.TF	59	10	0.9177848133	-0.9177848133	0.3589888317	0.3589888317	0.1805814574	-0.1805814574	0.01260850401	0	0.01260850401	-0.01260850401
Klhl42.TF	18	5	0.8486995122	-0.8486995122	0.3962446266	0.3962446266	0.1315397831	-0.1315397831	0.01261065092	0	0.01261065092	-0.01261065092
Ccnt2.TF	31	6	0.723329305	-0.723329305	0.4696658758	0.4696658758	0.03805489494	-0.03805489494	0.01262316303	0	0.01262316303	-0.01262316303
Cntln.TF	29	5	0.682255259	-0.682255259	0.4952657872	0.4952657872	0.00593359504	-0.00593359504	0.01266331304	0	0.01266331304	-0.01266331304
Prodh.TF	31	6	0.8259471278	-0.8259471278	0.4090400019	0.4090400019	0.1150075709	-0.1150075709	0.01266981726	0	0.01266981726	-0.01266981726
Fkbp11.TF	49	5	0.7330214569	-0.7330214569	0.4637562025	0.4637562025	0.04548753192	-0.04548753192	0.01267966871	0	0.01267966871	-0.01267966871
Iglv3.TF	34	2	0.5223269236	-0.5223269236	0.6015854692	0.6015854692	0.1287265205	-0.1287265205	0.01274197796	0	0.01274197796	-0.01274197796
Irak3.TF	19	6	0.714325431	-0.714325431	0.4751861649	0.4751861649	0.03111961009	-0.03111961009	0.01279634582	0	0.01279634582	-0.01279634582
Zfas1.TF	20	2	0.4488523211	-0.4488523211	0.6536587208	0.6536587208	0.1976086282	-0.1976086282	0.01281295576	0	0.01281295576	-0.01281295576
Lpgat1.TF	17	2	0.4641727849	-0.4641727849	0.6426452036	0.6426452036	0.1827691699	-0.1827691699	0.012914968	0	0.012914968	-0.012914968
Rps4l.TF	53	4	0.6738980849	-0.6738980849	0.5005681004	0.5005681004	0.0007120084438	-0.0007120084438	0.01292423459	0	0.01292423459	-0.01292423459
Gm38082.TF	48	7	0.8013661406	-0.8013661406	0.4231550176	0.4231550176	0.09691433634	-0.09691433634	0.01293050369	0	0.01293050369	-0.01293050369
Ppm1k.TF	15	8	0.775507969	-0.775507969	0.4381976997	0.4381976997	0.07777014132	-0.07777014132	0.01293955796	0	0.01293955796	-0.01293955796
Gm37254.TF	46	13	0.9571986174	-0.9571986174	0.338705491	0.338705491	0.2079993312	-0.2079993312	0.01298526671	0	0.01298526671	-0.01298526671
Fry.TF	48	3	1.023795092	-1.023795092	0.3061583874	0.3061583874	0.2533845963	-0.2533845963	0.01302359835	0	0.01302359835	-0.01302359835
Rnf114.TF	44	2	0.4500251715	-0.4500251715	0.6528223229	0.6528223229	0.1964757155	-0.1964757155	0.01307007109	0	0.01307007109	-0.01307007109
Zbtb10.TF	40	4	0.7096099846	-0.7096099846	0.4781451991	0.4781451991	0.02740464559	-0.02740464559	0.01320755608	0	0.01320755608	-0.01320755608
Tshz1.TF	15	2	0.5205703972	-0.5205703972	0.6028011373	0.6028011373	0.1303021163	-0.1303021163	0.01321479946	0	0.01321479946	-0.01321479946
Hsp90b1.TF	4	2	0.3046702477	-0.3046702477	0.7606863623	0.7606863623	0.3542560704	-0.3542560704	0.01323317175	0	0.01323317175	-0.01323317175
Cebpb.TF	20	7	1.133282525	-1.133282525	0.2573055281	0.2573055281	0.325837343	-0.325837343	0.01327604662	0	0.01327604662	-0.01327604662
Hist1h2ab.TF	69	10	0.340535931	-0.340535931	0.733549086	0.733549086	0.3117912336	-0.3117912336	0.01336406945	0	0.01336406945	-0.01336406945
Insl6.TF	25	3	0.639450073	-0.639450073	0.522700542	0.522700542	0.02846628075	-0.02846628075	0.01338088363	0	0.01338088363	-0.01338088363
Cib1.TF	28	2	0.4709537279	-0.4709537279	0.6378025909	0.6378025909	0.1762956784	-0.1762956784	0.01339061471	0	0.01339061471	-0.01339061471
Pcmtd2.TF	38	3	0.5935257558	-0.5935257558	0.5529940301	0.5529940301	0.06661471295	-0.06661471295	0.01342093219	0	0.01342093219	-0.01342093219
Sh3pxd2a.TF	32	10	0.924321326	-0.924321326	0.3555507607	0.3555507607	0.1851885586	-0.1851885586	0.01344181301	0	0.01344181301	-0.01344181301
Hspa13.TF	21	8	0.7560754512	-0.7560754512	0.4498000235	0.4498000235	0.06308330149	-0.06308330149	0.01345022991	0	0.01345022991	-0.01345022991
Zbtb18.TF	44	3	0.5783958768	-0.5783958768	0.5631474739	0.5631474739	0.07947704021	-0.07947704021	0.01356613034	0	0.01356613034	-0.01356613034
Ly6c2.TF	39	11	1.087793487	-1.087793487	0.2769501827	0.2769501827	0.2959628335	-0.2959628335	0.01365938589	0	0.01365938589	-0.01365938589
Sirpa.TF	49	12	1.110858904	-1.110858904	0.2668954274	0.2668954274	0.3111148383	-0.3111148383	0.01368011341	0	0.01368011341	-0.01368011341
Zdhhc14.TF	93	17	1.270908636	-1.270908636	0.2040509978	0.2040509978	0.4136191604	-0.4136191604	0.01373404179	0	0.01373404179	-0.01373404179
Epg5.TF	42	6	0.7300006193	-0.7300006193	0.4655960968	0.4655960968	0.04317248334	-0.04317248334	0.01375687858	0	0.01375687858	-0.01375687858
Fgd2.TF	70	7	0.9201599206	-0.9201599206	0.3577406005	0.3577406005	0.1822523258	-0.1822523258	0.0137892873	0	0.0137892873	-0.0137892873
Zfp605.TF	11	5	0.7283039291	-0.7283039291	0.4665883873	0.4665883873	0.04192432033	-0.04192432033	0.01383703317	0	0.01383703317	-0.01383703317
Hlcs.TF	19	6	0.769703475	-0.769703475	0.4416556194	0.4416556194	0.07338647336	-0.07338647336	0.01384963911	0	0.01384963911	-0.01384963911
Smc2.TF	28	3	0.3857353979	-0.3857353979	0.6998023208	0.6998023208	0.2619160258	-0.2619160258	0.01399609624	0	0.01399609624	-0.01399609624
Etnk1.TF	31	4	0.6820179544	-0.6820179544	0.4953989043	0.4953989043	0.005766746191	-0.005766746191	0.01403815294	0	0.01403815294	-0.01403815294
Tmem164.TF	34	4	0.7398016081	-0.7398016081	0.4596215067	0.4596215067	0.05069365268	-0.05069365268	0.01411999966	0	0.01411999966	-0.01411999966
Zfx.TF	51	2	0.9339228679	-0.9339228679	0.3505676481	0.3505676481	0.1918941933	-0.1918941933	0.0142123765	0	0.0142123765	-0.0142123765
Klf7.TF	13	5	0.6950281003	-0.6950281003	0.4871864116	0.4871864116	0.01606221374	-0.01606221374	0.01423806966	0	0.01423806966	-0.01423806966
Tk2.TF	14	6	0.6890491895	-0.6890491895	0.4909293033	0.4909293033	0.01136941216	-0.01136941216	0.01424532062	0	0.01424532062	-0.01424532062
Nemp2.TF	33	10	0.9805494188	-0.9805494188	0.3270313504	0.3270313504	0.2240626979	-0.2240626979	0.0142985637	0	0.0142985637	-0.0142985637
Tmem140.TF	22	12	1.071511233	-1.071511233	0.2841625069	0.2841625069	0.2852600349	-0.2852600349	0.01429999572	0	0.01429999572	-0.01429999572
Zfp367.TF	31	4	0.7714933702	-0.7714933702	0.440634547	0.440634547	0.07468030359	-0.07468030359	0.01431871989	0	0.01431871989	-0.01431871989
Cmah.TF	39	4	0.7392079115	-0.7392079115	0.4599571478	0.4599571478	0.05027083934	-0.05027083934	0.01432537177	0	0.01432537177	-0.01432537177
Hist1h2bp.TF	49	13	0.6977642171	-0.6977642171	0.4855203919	0.4855203919	0.01815148371	-0.01815148371	0.01447289128	0	0.01447289128	-0.01447289128
Sfi1.TF	13	6	0.7937741597	-0.7937741597	0.427496407	0.427496407	0.09137587175	-0.09137587175	0.01449618115	0	0.01449618115	-0.01449618115
Rhoh.TF	35	2	0.4881707174	-0.4881707174	0.6255589268	0.6255589268	0.1600568462	-0.1600568462	0.01452511228	0	0.01452511228	-0.01452511228
Mef2a.TF	33	2	1.089675773	-1.089675773	0.2760744924	0.2760744924	0.2972715046	-0.2972715046	0.01456260524	0	0.01456260524	-0.01456260524
Hist3h2a.TF	61	4	0.6877477046	-0.6877477046	0.4918111947	0.4918111947	0.0102638663	-0.0102638663	0.014623092	0	0.014623092	-0.014623092
Gins2.TF	28	8	0.9846514251	-0.9846514251	0.3250205332	0.3250205332	0.2268525704	-0.2268525704	0.0146305913	0	0.0146305913	-0.0146305913
Hbp1.TF	53	2	0.4737949512	-0.4737949512	0.6357844077	0.6357844077	0.1736065802	-0.1736065802	0.01464740318	0	0.01464740318	-0.01464740318
Hist1h3g.TF	30	13	0.7178916298	-0.7178916298	0.473018799	0.473018799	0.03384174141	-0.03384174141	0.01467479669	0	0.01467479669	-0.01467479669
Gm37474.TF	43	3	0.588818739	-0.588818739	0.5561431327	0.5561431327	0.07059886799	-0.07059886799	0.01467691631	0	0.01467691631	-0.01467691631
Cep290.TF	40	8	0.9879059203	-0.9879059203	0.3234673071	0.3234673071	0.2290124068	-0.2290124068	0.01476656375	0	0.01476656375	-0.01476656375
Txndc5.TF	41	2	0.5689805069	-0.5689805069	0.5695309577	0.5695309577	0.08759007286	-0.08759007286	0.01476758204	0	0.01476758204	-0.01476758204
Micall1.TF	32	15	1.156469123	-1.156469123	0.2477421043	0.2477421043	0.340806092	-0.340806092	0.01486216511	0	0.01486216511	-0.01486216511
Unc5cl.TF	65	8	1.048257024	-1.048257024	0.2948074399	0.2948074399	0.2696971018	-0.2696971018	0.01493572767	0	0.01493572767	-0.01493572767
Bub3.TF	15	2	0.5660039232	-0.5660039232	0.5715403687	0.5715403687	0.09014859439	-0.09014859439	0.01500523211	0	0.01500523211	-0.01500523211
Atad2b.TF	49	3	0.647579735	-0.647579735	0.517425306	0.517425306	0.02184633137	-0.02184633137	0.01500710527	0	0.01500710527	-0.01500710527
Tiparp.TF	39	8	1.048981694	-1.048981694	0.2944427339	0.2944427339	0.2702259183	-0.2702259183	0.01501848986	0	0.01501848986	-0.01501848986
Rps6kb2.TF	23	3	1.185126879	-1.185126879	0.2361991193	0.2361991193	0.3592912179	-0.3592912179	0.01501880628	0	0.01501880628	-0.01501880628
Styx.TF	102	6	0.9060166664	-0.9060166664	0.3651917077	0.3651917077	0.1723077741	-0.1723077741	0.01503803807	0	0.01503803807	-0.01503803807
Gm3788.TF	21	2	0.9756684775	-0.9756684775	0.3294484102	0.3294484102	0.2207183899	-0.2207183899	0.01510919801	0	0.01510919801	-0.01510919801
Ccne1.TF	25	12	1.153514454	-1.153514454	0.2489432263	0.2489432263	0.3389095079	-0.3389095079	0.01511311818	0	0.01511311818	-0.01511311818
Prkce.TF	56	2	0.5430281571	-0.5430281571	0.5872622334	0.5872622334	0.1102540061	-0.1102540061	0.01522955895	0	0.01522955895	-0.01522955895
Gm20696.TF	36	9	1.045793208	-1.045793208	0.2958953743	0.2958953743	0.2681214061	-0.2681214061	0.01534699163	0	0.01534699163	-0.01534699163
Rnu12.TF	37	8	0.9920140499	-0.9920140499	0.3214652933	0.3214652933	0.231802629	-0.231802629	0.01551404012	0	0.01551404012	-0.01551404012
Spry2.TF	36	2	0.9877176836	-0.9877176836	0.3235116756	0.3235116756	0.2289506512	-0.2289506512	0.01551922116	0	0.01551922116	-0.01551922116
Isyna1.TF	34	2	1.045753475	-1.045753475	0.2959468149	0.2959468149	0.2680469688	-0.2680469688	0.01553961565	0	0.01553961565	-0.01553961565
Helz.TF	12	3	0.6576334169	-0.6576334169	0.5109332926	0.5109332926	0.01370456593	-0.01370456593	0.01562729215	0	0.01562729215	-0.01562729215
Ak3.TF	30	2	1.129415857	-1.129415857	0.2590022677	0.2590022677	0.3232122055	-0.3232122055	0.01566146795	0	0.01566146795	-0.01566146795
Itfg1.TF	39	6	0.799447276	-0.799447276	0.4242588595	0.4242588595	0.09550502521	-0.09550502521	0.01566179149	0	0.01566179149	-0.01566179149
Setd2.TF	20	3	0.6217013802	-0.6217013802	0.5342720702	0.5342720702	0.04300664056	-0.04300664056	0.01566619182	0	0.01566619182	-0.01566619182
Atic.TF	77	6	0.6262371112	-0.6262371112	0.5313525643	0.5313525643	0.03933514875	-0.03933514875	0.01571603011	0	0.01571603011	-0.01571603011
Spib.TF	20	2	0.5701019472	-0.5701019472	0.5687541804	0.5687541804	0.08660164403	-0.08660164403	0.01572586135	0	0.01572586135	-0.01572586135
Klhl24.TF	25	3	0.6626599631	-0.6626599631	0.5077184085	0.5077184085	0.009674194015	-0.009674194015	0.0157615873	0	0.0157615873	-0.0157615873
Hist1h3i.TF	21	8	0.4610791411	-0.4610791411	0.6448734783	0.6448734783	0.1857581327	-0.1857581327	0.01586113132	0	0.01586113132	-0.01586113132
Gm5617.TF	27	5	0.8686771207	-0.8686771207	0.3852578846	0.3852578846	0.145850157	-0.145850157	0.01589696215	0	0.01589696215	-0.01589696215
Iglc4.TF	192	9	0.8745017298	-0.8745017298	0.3821099623	0.3821099623	0.1499719651	-0.1499719651	0.01591816832	0	0.01591816832	-0.01591816832
Gm8251.TF	28	7	1.028023109	-1.028023109	0.3042105622	0.3042105622	0.2561642485	-0.2561642485	0.01597967833	0	0.01597967833	-0.01597967833
Abhd13.TF	12	2	1.067804698	-1.067804698	0.2858303048	0.2858303048	0.2828037637	-0.2828037637	0.01598146452	0	0.01598146452	-0.01598146452
Whamm.TF	12	9	0.9546858528	-0.9546858528	0.3399260801	0.3399260801	0.2063324394	-0.2063324394	0.01608522864	0	0.01608522864	-0.01608522864
Mark3.TF	45	2	1.125486774	-1.125486774	0.260654167	0.260654167	0.3206649753	-0.3206649753	0.01611785437	0	0.01611785437	-0.01611785437
Ffar1.TF	26	11	1.494590385	-1.494590385	0.1352605951	0.1352605951	0.5509315529	-0.5509315529	0.01615717488	0	0.01615717488	-0.01615717488
Crcp.TF	50	2	1.084418299	-1.084418299	0.2784164826	0.2784164826	0.2937760538	-0.2937760538	0.01617311374	0	0.01617311374	-0.01617311374
Znfx1.TF	11	8	0.9194399452	-0.9194399452	0.3580610269	0.3580610269	0.1818232131	-0.1818232131	0.0161841654	0	0.0161841654	-0.0161841654
Atf7.TF	40	4	1.304560017	-1.304560017	0.1922706916	0.1922706916	0.4347795629	-0.4347795629	0.01621183973	0	0.01621183973	-0.01621183973
Gm47828.TF	18	4	0.6995913769	-0.6995913769	0.4843724404	0.4843724404	0.0195912532	-0.0195912532	0.01621606756	0	0.01621606756	-0.01621606756
Fnbp1.TF	11	4	0.7559337628	-0.7559337628	0.4498622114	0.4498622114	0.06300473853	-0.06300473853	0.0165647722	0	0.0165647722	-0.0165647722
Mfsd10.TF	31	2	1.227050404	-1.227050404	0.2201037695	0.2201037695	0.3859213998	-0.3859213998	0.01657874122	0	0.01657874122	-0.01657874122
Zbtb1.TF	28	2	0.6299888511	-0.6299888511	0.5288815952	0.5288815952	0.03622938904	-0.03622938904	0.0165789376	0	0.0165789376	-0.0165789376
Akap17b.TF	56	17	1.425568224	-1.425568224	0.1543069192	0.1543069192	0.5090674641	-0.5090674641	0.01661876285	0	0.01661876285	-0.01661876285
As3mt.TF	49	3	0.8020582414	-0.8020582414	0.4227529105	0.4227529105	0.0974279104	-0.0974279104	0.0166392586	0	0.0166392586	-0.0166392586
Rbm5.TF	29	3	0.7003271189	-0.7003271189	0.4838969091	0.4838969091	0.02018771506	-0.02018771506	0.0167335772	0	0.0167335772	-0.0167335772
Rel.TF	14	2	0.5900965975	-0.5900965975	0.5552918184	0.5552918184	0.06952137768	-0.06952137768	0.01676355354	0	0.01676355354	-0.01676355354
Sfn.TF	29	8	1.065462062	-1.065462062	0.2869003941	0.2869003941	0.2812313661	-0.2812313661	0.01676405517	0	0.01676405517	-0.01676405517
Plec.TF	26	2	1.049407055	-1.049407055	0.2942106891	0.2942106891	0.270562536	-0.270562536	0.01676567768	0	0.01676567768	-0.01676567768
Slc20a1.TF	100	4	1.016735819	-1.016735819	0.309567101	0.309567101	0.2485388909	-0.2485388909	0.0168041983	0	0.0168041983	-0.0168041983
Egr3.TF	9	76	1.390313801	-1.390313801	0.1648021009	0.1648021009	0.487455709	-0.487455709	0.0168165273	0	0.0168165273	-0.0168165273
Mcoln2.TF	26	8	1.03021465	-1.03021465	0.3031610277	0.3031610277	0.2576652742	-0.2576652742	0.01682181076	0	0.01682181076	-0.01682181076
Junb.TF	19	2	0.5537307488	-0.5537307488	0.5799122649	0.5799122649	0.1008345184	-0.1008345184	0.01683319367	0	0.01683319367	-0.01683319367
Gimap9.TF	25	2	0.7039043998	-0.7039043998	0.4816757622	0.4816757622	0.02297410774	-0.02297410774	0.01689799084	0	0.01689799084	-0.01689799084
Svil.TF	54	4	0.8330604404	-0.8330604404	0.4050479256	0.4050479256	0.1201511893	-0.1201511893	0.01695091227	0	0.01695091227	-0.01695091227
F5.TF	56	14	1.330863494	-1.330863494	0.1835538731	0.1835538731	0.450952113	-0.450952113	0.01696759421	0	0.01696759421	-0.01696759421
Acrbp.TF	79	7	1.059749724	-1.059749724	0.2895784097	0.2895784097	0.2773083824	-0.2773083824	0.01705815181	0	0.01705815181	-0.01705815181
Atp6ap1.TF	10	4	0.7708920458	-0.7708920458	0.4409320375	0.4409320375	0.07430329356	-0.07430329356	0.01707006217	0	0.01707006217	-0.01707006217
Stat6.TF	42	4	0.8758620564	-0.8758620564	0.3813397428	0.3813397428	0.1509820138	-0.1509820138	0.01709224019	0	0.01709224019	-0.01709224019
Fam167a.TF	21	12	1.336376973	-1.336376973	0.1817122463	0.1817122463	0.4544295622	-0.4544295622	0.01711962308	0	0.01711962308	-0.01711962308
Rc3h2.TF	70	4	0.8627579692	-0.8627579692	0.3885347229	0.3885347229	0.1415700484	-0.1415700484	0.01713713024	0	0.01713713024	-0.01713713024
G2e3.TF	28	5	0.9731301634	-0.9731301634	0.3307575195	0.3307575195	0.2189111951	-0.2189111951	0.01717685002	0	0.01717685002	-0.01717685002
Aff3.TF	33	3	0.6899047799	-0.6899047799	0.4904466244	0.4904466244	0.0119745253	-0.0119745253	0.01720214823	0	0.01720214823	-0.01720214823
mt-Nd2.TF	6	7	0.6877619466	-0.6877619466	0.4917361391	0.4917361391	0.01035795444	-0.01035795444	0.01724613823	0	0.01724613823	-0.01724613823
Adar.TF	18	3	0.7008886152	-0.7008886152	0.4835606505	0.4835606505	0.02060950358	-0.02060950358	0.01726061561	0	0.01726061561	-0.01726061561
Gm38034.TF	85	9	1.153422854	-1.153422854	0.2490574092	0.2490574092	0.3387294659	-0.3387294659	0.01726725739	0	0.01726725739	-0.01726725739
Cdca5.TF	59	11	1.033553006	-1.033553006	0.3016305131	0.3016305131	0.2598583639	-0.2598583639	0.01731434173	0	0.01731434173	-0.01731434173
Aurka.TF	18	7	1.035476117	-1.035476117	0.3006917258	0.3006917258	0.2612060367	-0.2612060367	0.017328115	0	0.017328115	-0.017328115
Gm42418.TF	8	3	0.4934614586	-0.4934614586	0.6218057961	0.6218057961	0.1551134552	-0.1551134552	0.01733816878	0	0.01733816878	-0.01733816878
Gm37967.TF	35	12	1.279294903	-1.279294903	0.2010880111	0.2010880111	0.4188706416	-0.4188706416	0.01738176698	0	0.01738176698	-0.01738176698
Isg20.TF	11	8	1.070164983	-1.070164983	0.2847582208	0.2847582208	0.284381902	-0.284381902	0.01738790661	0	0.01738790661	-0.01738790661
Samsn1.TF	47	3	0.6974335862	-0.6974335862	0.4857385771	0.4857385771	0.01787785154	-0.01787785154	0.01742137004	0	0.01742137004	-0.01742137004
Fnbp1l.TF	31	6	1.070238057	-1.070238057	0.2847914497	0.2847914497	0.2843329456	-0.2843329456	0.01742148021	0	0.01742148021	-0.01742148021
Syne2.TF	24	4	0.9688319285	-0.9688319285	0.3328864184	0.3328864184	0.2159783824	-0.2159783824	0.01744278524	0	0.01744278524	-0.01744278524
Edaradd.TF	33	3	0.7822060039	-0.7822060039	0.4343210489	0.4343210489	0.08269177673	-0.08269177673	0.01757769558	0	0.01757769558	-0.01757769558
Cenpl.TF	23	4	0.9430296624	-0.9430296624	0.3459285165	0.3459285165	0.1981680948	-0.1981680948	0.01758496514	0	0.01758496514	-0.01758496514
Gm23935.TF	33	2	0.5198376104	-0.5198376104	0.6033320697	0.6033320697	0.1309906491	-0.1309906491	0.01762003077	0	0.01762003077	-0.01762003077
Igkv12-44.TF	35	16	1.286317293	-1.286317293	0.1985982389	0.1985982389	0.4233194022	-0.4233194022	0.01763380677	0	0.01763380677	-0.01763380677
Tuba1c.TF	20	7	0.8844653154	-0.8844653154	0.3766697322	0.3766697322	0.1571195392	-0.1571195392	0.01764068952	0	0.01764068952	-0.01764068952
Rpa2.TF	22	2	0.6660954147	-0.6660954147	0.5055389883	0.5055389883	0.006942315405	-0.006942315405	0.01766155548	0	0.01766155548	-0.01766155548
D130019J16Rik.TF	81	6	1.046900985	-1.046900985	0.2954585174	0.2954585174	0.2687538014	-0.2687538014	0.01767125669	0	0.01767125669	-0.01767125669
Rplp1.TF	31	12	0.5521484553	-0.5521484553	0.5809868966	0.5809868966	0.1022094212	-0.1022094212	0.01773150663	0	0.01773150663	-0.01773150663
Kif4.TF	60	7	1.238570621	-1.238570621	0.2158164365	0.2158164365	0.3932002651	-0.3932002651	0.01780429283	0	0.01780429283	-0.01780429283
Ptprc.TF	11	2	0.597050066	-0.597050066	0.5506179232	0.5506179232	0.06361134105	-0.06361134105	0.01784319905	0	0.01784319905	-0.01784319905
Atad5.TF	45	3	0.7927770157	-0.7927770157	0.4281469587	0.4281469587	0.09054692138	-0.09054692138	0.01786008591	0	0.01786008591	-0.01786008591
Trim11.TF	39	3	0.7279338782	-0.7279338782	0.4668535112	0.4668535112	0.04159087591	-0.04159087591	0.01789748532	0	0.01789748532	-0.01789748532
Gm43009.TF	20	8	1.117566831	-1.117566831	0.2640010973	0.2640010973	0.3155293112	-0.3155293112	0.0179146919	0	0.0179146919	-0.0179146919
Kcnq1ot1.TF	20	3	0.8205845143	-0.8205845143	0.4120936606	0.4120936606	0.1110812911	-0.1110812911	0.01796528937	0	0.01796528937	-0.01796528937
Ccr1.TF	63	18	1.422862564	-1.422862564	0.1551029553	0.1551029553	0.5073950325	-0.5073950325	0.0179661683	0	0.0179661683	-0.0179661683
Wdfy1.TF	34	3	0.8316814448	-0.8316814448	0.4058322278	0.4058322278	0.1191396627	-0.1191396627	0.01797027081	0	0.01797027081	-0.01797027081
Iqgap3.TF	36	11	1.46950832	-1.46950832	0.141998812	0.141998812	0.5356910877	-0.5356910877	0.01799413794	0	0.01799413794	-0.01799413794
Pdpk1.TF	39	2	1.157089487	-1.157089487	0.2474951583	0.2474951583	0.34119663	-0.34119663	0.01799810799	0	0.01799810799	-0.01799810799
Gm42798.TF	12	4	0.8853493104	-0.8853493104	0.376162819	0.376162819	0.157787156	-0.157787156	0.01801487353	0	0.01801487353	-0.01801487353
Nav2.TF	48	2	0.6238469529	-0.6238469529	0.5329124445	0.5329124445	0.0412965355	-0.0412965355	0.01803910834	0	0.01803910834	-0.01803910834
Lmo7.TF	263	3	0.8052255552	-0.8052255552	0.4209449411	0.4209449411	0.09973834079	-0.09973834079	0.01804341171	0	0.01804341171	-0.01804341171
Ppcdc.TF	53	5	0.9800366966	-0.9800366966	0.3273602562	0.3273602562	0.2236070288	-0.2236070288	0.01809740627	0	0.01809740627	-0.01809740627
Zfp512b.TF	21	5	0.9443760919	-0.9443760919	0.3452429719	0.3452429719	0.1990978443	-0.1990978443	0.01813267141	0	0.01813267141	-0.01813267141
Rest.TF	26	3	0.7652569099	-0.7652569099	0.4443339457	0.4443339457	0.06999499998	-0.06999499998	0.01815749149	0	0.01815749149	-0.01815749149
Sp140.TF	4	3	0.9836185357	-0.9836185357	0.3255215333	0.3255215333	0.2261568092	-0.2261568092	0.01819973879	0	0.01819973879	-0.01819973879
Fcer1g.TF	39	12	1.323079571	-1.323079571	0.1861016801	0.1861016801	0.446176868	-0.446176868	0.01821364479	0	0.01821364479	-0.01821364479
Msh3.TF	41	2	0.6862446796	-0.6862446796	0.4927627163	0.4927627163	0.009071087542	-0.009071087542	0.01829632107	0	0.01829632107	-0.01829632107
Ube2h.TF	39	3	0.7985043688	-0.7985043688	0.4248004038	0.4248004038	0.09481389594	-0.09481389594	0.01831610299	0	0.01831610299	-0.01831610299
Hist1h2bk.TF	46	6	0.7218731787	-0.7218731787	0.4705785169	0.4705785169	0.03690785037	-0.03690785037	0.01835696884	0	0.01835696884	-0.01835696884
Myof.TF	190	10	1.283968265	-1.283968265	0.1994976958	0.1994976958	0.421708389	-0.421708389	0.01835930477	0	0.01835930477	-0.01835930477
Bst2.TF	50	2	0.6426288236	-0.6426288236	0.520666105	0.520666105	0.02591271666	-0.02591271666	0.01837667211	0	0.01837667211	-0.01837667211
Icam1.TF	51	3	0.6470844081	-0.6470844081	0.5177755247	0.5177755247	0.022285693	-0.022285693	0.01838738269	0	0.01838738269	-0.01838738269
Pqlc1.TF	15	7	1.104753266	-1.104753266	0.2695076428	0.2695076428	0.307151375	-0.307151375	0.01843090664	0	0.01843090664	-0.01843090664
Rb1cc1.TF	17	3	0.785542881	-0.785542881	0.4323379968	0.4323379968	0.08521244849	-0.08521244849	0.01844371268	0	0.01844371268	-0.01844371268
Arfgef2.TF	22	9	1.212687895	-1.212687895	0.2255219203	0.2255219203	0.3768379633	-0.3768379633	0.018541881	0	0.018541881	-0.018541881
Peg13.TF	18	8	1.090743402	-1.090743402	0.2756443551	0.2756443551	0.2979150674	-0.2979150674	0.01854648648	0	0.01854648648	-0.01854648648
Plek.TF	10	9	1.007753587	-1.007753587	0.3137680129	0.3137680129	0.2425989117	-0.2425989117	0.01866171733	0	0.01866171733	-0.01866171733
Shmt2.TF	23	6	0.85222357	-0.85222357	0.3943318468	0.3943318468	0.1340231412	-0.1340231412	0.0187316564	0	0.0187316564	-0.0187316564
Mettl17.TF	43	4	1.049896878	-1.049896878	0.2940671702	0.2940671702	0.2707707942	-0.2707707942	0.01875300484	0	0.01875300484	-0.01875300484
Ddhd2.TF	28	4	0.8660454983	-0.8660454983	0.3867118863	0.3867118863	0.1439496827	-0.1439496827	0.01877412329	0	0.01877412329	-0.01877412329
Larp1b.TF	28	8	1.136752506	-1.136752506	0.2559346328	0.2559346328	0.3279649215	-0.3279649215	0.01882586545	0	0.01882586545	-0.01882586545
Hist1h1b.TF	39	5	0.423009919	-0.423009919	0.6724106154	0.6724106154	0.223289702	-0.223289702	0.01883900416	0	0.01883900416	-0.01883900416
Myo1g.TF	34	3	0.772339831	-0.772339831	0.440140788	0.440140788	0.07530613863	-0.07530613863	0.01889040075	0	0.01889040075	-0.01889040075
Hcst.TF	8	5	0.893422406	-0.893422406	0.3718010979	0.3718010979	0.1635434261	-0.1635434261	0.01889953875	0	0.01889953875	-0.01889953875
Bub1.TF	45	9	1.361940698	-1.361940698	0.1735240609	0.1735240609	0.4701651892	-0.4701651892	0.01899805952	0	0.01899805952	-0.01899805952
Traf7.TF	37	3	1.559988829	-1.559988829	0.1190411653	0.1190411653	0.5898967812	-0.5898967812	0.01907333846	0	0.01907333846	-0.01907333846
Hectd4.TF	46	8	1.15933758	-1.15933758	0.2465994365	0.2465994365	0.3426149389	-0.3426149389	0.01907373167	0	0.01907373167	-0.01907373167
Degs1.TF	12	6	1.059437142	-1.059437142	0.2896470509	0.2896470509	0.2772080561	-0.2772080561	0.0191122498	0	0.0191122498	-0.0191122498
Fbxl5.TF	49	4	0.9717435583	-0.9717435583	0.331454943	0.331454943	0.217949586	-0.217949586	0.01918674327	0	0.01918674327	-0.01918674327
Tbc1d8b.TF	28	16	1.517818916	-1.517818916	0.1293581968	0.1293581968	0.5647151065	-0.5647151065	0.01921019139	0	0.01921019139	-0.01921019139
Ndc80.TF	31	4	0.9462267642	-0.9462267642	0.3443003471	0.3443003471	0.2003773768	-0.2003773768	0.01926705487	0	0.01926705487	-0.01926705487
Atp6v0a2.TF	34	2	1.269553955	-1.269553955	0.2045389065	0.2045389065	0.4127587839	-0.4127587839	0.01934151125	0	0.01934151125	-0.01934151125
Pnpla7.TF	26	6	1.114884834	-1.114884834	0.2651896282	0.2651896282	0.3137135896	-0.3137135896	0.01940914388	0	0.01940914388	-0.01940914388
Slfn10-ps.TF	14	4	0.9407958607	-0.9407958607	0.3470417693	0.3470417693	0.1966597358	-0.1966597358	0.01943444945	0	0.01943444945	-0.01943444945
Abcb1b.TF	24	7	1.244921827	-1.244921827	0.2134925462	0.2134925462	0.3971806798	-0.3971806798	0.01950039731	0	0.01950039731	-0.01950039731
Ddi2.TF	20	6	2.473170392	-2.473170392	0.0135583052	0.0135583052	1.104917538	-1.104917538	0.04260197886	0	0.04260197886	-0.04260197886
Gm26759.TF	34	10	1.444372859	-1.444372859	0.1489510406	0.1489510406	0.5204714161	-0.5204714161	0.01950849343	0	0.01950849343	-0.01950849343
Syce2.TF	36	20	1.759275393	-1.759275393	0.07880077349	0.07880077349	0.7065921408	-0.7065921408	0.01956407706	0	0.01956407706	-0.01956407706
Srpk3.TF	24	7	2.471434761	-2.471434761	0.01361264348	0.01361264348	1.104136223	-1.104136223	0.04312472024	0	0.04312472024	-0.04312472024
Endou.TF	64	15	1.513829994	-1.513829994	0.1303674149	0.1303674149	0.5623280045	-0.5623280045	0.01965048176	0	0.01965048176	-0.01965048176
Slc29a3.TF	34	3	0.8554681445	-0.8554681445	0.3925445737	0.3925445737	0.1363465447	-0.1363465447	0.01969578549	0	0.01969578549	-0.01969578549
Serinc5.TF	22	2	0.69204509	-0.69204509	0.4891005847	0.4891005847	0.01366209116	-0.01366209116	0.01969707059	0	0.01969707059	-0.01969707059
Rbm44.TF	18	13	1.32948413	-1.32948413	0.183974727	0.183974727	0.4501604949	-0.4501604949	0.01971116239	0	0.01971116239	-0.01971116239
Rad51ap1.TF	33	9	1.209023535	-1.209023535	0.2269522392	0.2269522392	0.3744607853	-0.3744607853	0.01980005244	0	0.01980005244	-0.01980005244
Ifngr2.TF	26	3	1.495761597	-1.495761597	0.1349929059	0.1349929059	0.5515476153	-0.5515476153	0.01980977699	0	0.01980977699	-0.01980977699
Uspl1.TF	43	2	1.305399521	-1.305399521	0.1920597322	0.1920597322	0.4351655714	-0.4351655714	0.0198252403	0	0.0198252403	-0.0198252403
Atxn7.TF	42	4	0.9476633651	-0.9476633651	0.3435858838	0.3435858838	0.2013480742	-0.2013480742	0.01982757982	0	0.01982757982	-0.01982757982
Golgb1.TF	45	2	0.7420828625	-0.7420828625	0.4582664052	0.4582664052	0.05240107097	-0.05240107097	0.01985336111	0	0.01985336111	-0.01985336111
Gm38365.TF	25	6	1.127472633	-1.127472633	0.2597966455	0.2597966455	0.3219862313	-0.3219862313	0.01988834249	0	0.01988834249	-0.01988834249
Bod1l.TF	77	4	0.965714089	-0.965714089	0.3344757788	0.3344757788	0.2137936885	-0.2137936885	0.01990273305	0	0.01990273305	-0.01990273305
Prnp.TF	59	10	1.513509962	-1.513509962	0.1305113494	0.1305113494	0.5619885997	-0.5619885997	0.02005614198	0	0.02005614198	-0.02005614198
Mtmr12.TF	27	14	1.516999707	-1.516999707	0.1295559118	0.1295559118	0.5642464382	-0.5642464382	0.02017288071	0	0.02017288071	-0.02017288071
Hist1h4n.TF	11	3	0.6966519419	-0.6966519419	0.4861936157	0.4861936157	0.01730719217	-0.01730719217	0.0201922857	0	0.0201922857	-0.0201922857
Bcl3.TF	28	4	0.998561761	-0.998561761	0.3182718035	0.3182718035	0.236268452	-0.236268452	0.02021423424	0	0.02021423424	-0.02021423424
Gm5914.TF	30	5	1.079524901	-1.079524901	0.2806527594	0.2806527594	0.2904517312	-0.2904517312	0.02022444125	0	0.02022444125	-0.02022444125
Hist1h2be.TF	30	2	0.6969836338	-0.6969836338	0.4860266355	0.4860266355	0.01751659777	-0.01751659777	0.020524662	0	0.020524662	-0.020524662
Glipr1.TF	59	5	1.220660739	-1.220660739	0.2225729536	0.2225729536	0.3817662335	-0.3817662335	0.020527164	0	0.020527164	-0.020527164
Hist1h3d.TF	47	11	0.9933201492	-0.9933201492	0.3208310009	0.3208310009	0.232688151	-0.232688151	0.02056419827	0	0.02056419827	-0.02056419827
Fbxw7.TF	34	2	0.7621137156	-0.7621137156	0.4462222194	0.4462222194	0.06760588662	-0.06760588662	0.02061913761	0	0.02061913761	-0.02061913761
Zfp65.TF	20	9	1.371453188	-1.371453188	0.1705287754	0.1705287754	0.4760388764	-0.4760388764	0.02063417638	0	0.02063417638	-0.02063417638
Zfp141.TF	24	8	1.354041244	-1.354041244	0.1760360576	0.1760360576	0.4652887911	-0.4652887911	0.02078672509	0	0.02078672509	-0.02078672509
Wdr74.TF	14	2	1.367703857	-1.367703857	0.1716532519	0.1716532519	0.473826138	-0.473826138	0.02078925143	0	0.02078925143	-0.02078925143
Mapk11.TF	23	4	1.723675417	-1.723675417	0.08500152375	0.08500152375	0.6860970085	-0.6860970085	0.02088391744	0	0.02088391744	-0.02088391744
Hist1h2bm.TF	14	5	0.6930777525	-0.6930777525	0.4884466531	0.4884466531	0.01448199762	-0.01448199762	0.02092857834	0	0.02092857834	-0.02092857834
Foxn3.TF	16	3	0.8871475075	-0.8871475075	0.3752101276	0.3752101276	0.159042636	-0.159042636	0.02093480195	0	0.02093480195	-0.02093480195
Gm37120.TF	74	11	1.646443801	-1.646443801	0.1000402744	0.1000402744	0.6406610568	-0.6406610568	0.02093482654	0	0.02093482654	-0.02093482654
Zfp592.TF	33	2	1.231904316	-1.231904316	0.2182691768	0.2182691768	0.389026004	-0.389026004	0.02093959526	0	0.02093959526	-0.02093959526
Zc3h7b.TF	49	7	1.352033189	-1.352033189	0.1767078522	0.1767078522	0.4639921589	-0.4639921589	0.02095709154	0	0.02095709154	-0.02095709154
Ctsc.TF	18	2	2.466975136	-2.466975136	0.01378288603	0.01378288603	1.101705653	-1.101705653	0.07576457976	0	0.07576457976	-0.07576457976
Fuz.TF	25	5	1.06604002	-1.06604002	0.286690884	0.286690884	0.2815390026	-0.2815390026	0.02100816916	0	0.02100816916	-0.02100816916
Esco1.TF	8	8	1.059036225	-1.059036225	0.2897768941	0.2897768941	0.277018307	-0.277018307	0.0210991192	0	0.0210991192	-0.0210991192
Hist1h2bh.TF	23	14	0.839525988	-0.839525988	0.4014087938	0.4014087938	0.1248511447	-0.1248511447	0.0211067996	0	0.0211067996	-0.0211067996
Selenoh.TF	10	3	0.7754216961	-0.7754216961	0.4382871907	0.4382871907	0.07765661796	-0.07765661796	0.02115686332	0	0.02115686332	-0.02115686332
Rbbp5.TF	63	2	1.600101695	-1.600101695	0.1099289248	0.1099289248	0.6134530979	-0.6134530979	0.02119193721	0	0.02119193721	-0.02119193721
Mllt11.TF	28	3	1.639448135	-1.639448135	0.1014034299	0.1014034299	0.6367976769	-0.6367976769	0.02124219236	0	0.02124219236	-0.02124219236
Rapgefl1.TF	31	9	1.358541687	-1.358541687	0.1745482974	0.1745482974	0.46817152	-0.46817152	0.02134897653	0	0.02134897653	-0.02134897653
Kif18b.TF	46	11	1.603473672	-1.603473672	0.1091297262	0.1091297262	0.6155847818	-0.6155847818	0.02135497561	0	0.02135497561	-0.02135497561
Jmy.TF	16	4	1.032961076	-1.032961076	0.301887147	0.301887147	0.2594902827	-0.2594902827	0.02136218868	0	0.02136218868	-0.02136218868
Atad1.TF	19	3	1.474662952	-1.474662952	0.1405665049	0.1405665049	0.5388888094	-0.5388888094	0.02154325498	0	0.02154325498	-0.02154325498
Cep120.TF	33	2	1.510561878	-1.510561878	0.1311855471	0.1311855471	0.5604022429	-0.5604022429	0.02154345939	0	0.02154345939	-0.02154345939
Gm13340.TF	31	2	1.373329086	-1.373329086	0.1699262042	0.1699262042	0.4772284575	-0.4772284575	0.02157865019	0	0.02157865019	-0.02157865019
mt-Rnr1.TF	3	4	0.6418955293	-0.6418955293	0.5210581566	0.5210581566	0.02640475332	-0.02640475332	0.02169945833	0	0.02169945833	-0.02169945833
Bcl2l11.TF	17	5	1.207848198	-1.207848198	0.2273704178	0.2273704178	0.3737673744	-0.3737673744	0.02186997982	0	0.02186997982	-0.02186997982
Gpcpd1.TF	8	2	0.7024419782	-0.7024419782	0.4825715728	0.4825715728	0.02185024688	-0.02185024688	0.02187239102	0	0.02187239102	-0.02187239102
Calcoco1.TF	53	4	1.025605562	-1.025605562	0.3053729575	0.3053729575	0.2545045005	-0.2545045005	0.02196436751	0	0.02196436751	-0.02196436751
Rnf34.TF	9	2	1.278111489	-1.278111489	0.2014446747	0.2014446747	0.4182360648	-0.4182360648	0.02203103859	0	0.02203103859	-0.02203103859
Relb.TF	34	2	0.805984287	-0.805984287	0.4204896828	0.4204896828	0.1003204559	-0.1003204559	0.02203869021	0	0.02203869021	-0.02203869021
Rbbp4.TF	13	3	0.8767675564	-0.8767675564	0.3808408142	0.3808408142	0.1516366262	-0.1516366262	0.02206869993	0	0.02206869993	-0.02206869993
Il6st.TF	25	8	1.286405786	-1.286405786	0.1985852069	0.1985852069	0.4233427761	-0.4233427761	0.02218228471	0	0.02218228471	-0.02218228471
Gm10505.TF	16	8	1.359568948	-1.359568948	0.1742293448	0.1742293448	0.4687915599	-0.4687915599	0.0222869899	0	0.0222869899	-0.0222869899
Trak2.TF	46	4	1.149679213	-1.149679213	0.2506009711	0.2506009711	0.3362998897	-0.3362998897	0.02231959716	0	0.02231959716	-0.02231959716
Rad9b.TF	28	5	1.227440959	-1.227440959	0.2199972102	0.2199972102	0.3861013182	-0.3861013182	0.02243745108	0	0.02243745108	-0.02243745108
Gpatch2.TF	36	7	1.421737822	-1.421737822	0.1554448854	0.1554448854	0.506678395	-0.506678395	0.02244562081	0	0.02244562081	-0.02244562081
Flt3.TF	40	10	1.341678717	-1.341678717	0.1800633015	0.1800633015	0.457561937	-0.457561937	0.02248818568	0	0.02248818568	-0.02248818568
N4bp3.TF	15	3	0.9855821692	-0.9855821692	0.3245623922	0.3245623922	0.2274891958	-0.2274891958	0.02251883365	0	0.02251883365	-0.02251883365
Emid1.TF	39	7	1.304201113	-1.304201113	0.192463473	0.192463473	0.4344270427	-0.4344270427	0.02252862966	0	0.02252862966	-0.02252862966
Gm20186.TF	30	15	1.687597136	-1.687597136	0.09177307388	0.09177307388	0.6649576986	-0.6649576986	0.02267037065	0	0.02267037065	-0.02267037065
Itgb2.TF	26	2	1.430683946	-1.430683946	0.1528024458	0.1528024458	0.5122439411	-0.5122439411	0.02272400318	0	0.02272400318	-0.02272400318
Lrba.TF	23	9	1.439860792	-1.439860792	0.1502192277	0.1502192277	0.5177467983	-0.5177467983	0.02277353003	0	0.02277353003	-0.02277353003
Parp3.TF	31	4	1.103557556	-1.103557556	0.2700979895	0.2700979895	0.3062583299	-0.3062583299	0.0229539008	0	0.0229539008	-0.0229539008
Nbeal1.TF	72	9	1.568306155	-1.568306155	0.1171456113	0.1171456113	0.5946886586	-0.5946886586	0.02301006385	0	0.02301006385	-0.02301006385
Zfp712.TF	56	9	1.555790788	-1.555790788	0.1201303482	0.1201303482	0.5871677161	-0.5871677161	0.02303588803	0	0.02303588803	-0.02303588803
Rab2b.TF	136	8	1.620470233	-1.620470233	0.1055190727	0.1055190727	0.6253579527	-0.6253579527	0.02316551266	0	0.02316551266	-0.02316551266
Iglv2.TF	37	12	1.72893543	-1.72893543	0.08413650474	0.08413650474	0.6888871074	-0.6888871074	0.02319220181	0	0.02319220181	-0.02319220181
Myl4.TF	22	2	0.9018543416	-0.9018543416	0.3674036478	0.3674036478	0.1693688778	-0.1693688778	0.02327023675	0	0.02327023675	-0.02327023675
Uba7.TF	26	2	0.9989054588	-0.9989054588	0.3181390295	0.3181390295	0.2364545313	-0.2364545313	0.02327678785	0	0.02327678785	-0.02327678785
Klf4.TF	7	7	1.110992295	-1.110992295	0.2667790186	0.2667790186	0.311291917	-0.311291917	0.02336339766	0	0.02336339766	-0.02336339766
Ctsl.TF	26	8	1.547702284	-1.547702284	0.1219952341	0.1219952341	0.5825352359	-0.5825352359	0.02336428223	0	0.02336428223	-0.02336428223
Gfpt1.TF	29	3	1.028496246	-1.028496246	0.3040189582	0.3040189582	0.2564381045	-0.2564381045	0.02344996635	0	0.02344996635	-0.02344996635
D130040H23Rik.TF	17	3	0.9035075098	-0.9035075098	0.3665123831	0.3665123831	0.1705523479	-0.1705523479	0.02352316309	0	0.02352316309	-0.02352316309
E130308A19Rik.TF	25	7	1.493816078	-1.493816078	0.1355444025	0.1355444025	0.5502793083	-0.5502793083	0.02355246296	0	0.02355246296	-0.02355246296
Crhbp.TF	53	8	1.52039466	-1.52039466	0.128792705	0.128792705	0.566058308	-0.566058308	0.02356338649	0	0.02356338649	-0.02356338649
Hist1h4i.TF	21	2	0.8377467536	-0.8377467536	0.4024094734	0.4024094734	0.12355768	-0.12355768	0.02361857422	0	0.02361857422	-0.02361857422
Slc28a2.TF	21	3	0.9540804549	-0.9540804549	0.340300037	0.340300037	0.2058222062	-0.2058222062	0.02362684545	0	0.02362684545	-0.02362684545
Ptpn22.TF	20	7	1.2466279	-1.2466279	0.2128300453	0.2128300453	0.398320042	-0.398320042	0.0236408254	0	0.0236408254	-0.0236408254
Cd38.TF	25	5	1.164436681	-1.164436681	0.2445457518	0.2445457518	0.345877259	-0.345877259	0.02372786134	0	0.02372786134	-0.02372786134
Fmnl1.TF	33	6	1.386134186	-1.386134186	0.1660139264	0.1660139264	0.4850186974	-0.4850186974	0.02374171883	0	0.02374171883	-0.02374171883
Gbp3.TF	27	3	1.153821044	-1.153821044	0.2488922792	0.2488922792	0.3389898548	-0.3389898548	0.02377868634	0	0.02377868634	-0.02377868634
Mxd3.TF	32	5	1.213218553	-1.213218553	0.2253398646	0.2253398646	0.3771411492	-0.3771411492	0.02379570274	0	0.02379570274	-0.02379570274
Gpr157.TF	18	7	1.537496567	-1.537496567	0.1244867681	0.1244867681	0.5764230774	-0.5764230774	0.02380455151	0	0.02380455151	-0.02380455151
Spata6.TF	73	6	1.404027114	-1.404027114	0.1606920769	0.1606920769	0.4958087453	-0.4958087453	0.02395965333	0	0.02395965333	-0.02395965333
Pdcd2l.TF	5	2	1.25168023	-1.25168023	0.2109078383	0.2109078383	0.4016376106	-0.4016376106	0.02401742283	0	0.02401742283	-0.02401742283
Dip2b.TF	41	3	1.13097475	-1.13097475	0.2583693274	0.2583693274	0.3241904237	-0.3241904237	0.02409361965	0	0.02409361965	-0.02409361965
Creld2.TF	41	11	1.765959174	-1.765959174	0.0777111035	0.0777111035	0.7103186877	-0.7103186877	0.02415434707	0	0.02415434707	-0.02415434707
Aldh3b1.TF	37	7	1.279941823	-1.279941823	0.2009150338	0.2009150338	0.4191786462	-0.4191786462	0.02425281935	0	0.02425281935	-0.02425281935
Kctd12.TF	67	4	1.215102183	-1.215102183	0.2246726022	0.2246726022	0.3782535607	-0.3782535607	0.02429178898	0	0.02429178898	-0.02429178898
Gm44745.TF	48	3	1.046777773	-1.046777773	0.2954975241	0.2954975241	0.2686973177	-0.2686973177	0.02435664181	0	0.02435664181	-0.02435664181
Dbf4.TF	26	2	0.977753078	-0.977753078	0.3284858705	0.3284858705	0.222048994	-0.222048994	0.02438717541	0	0.02438717541	-0.02438717541
Tmem63a.TF	23	8	1.609280966	-1.609280966	0.1078532534	0.1078532534	0.6190128835	-0.6190128835	0.02443166982	0	0.02443166982	-0.02443166982
Gm48978.TF	39	13	1.907346853	-1.907346853	0.05674264511	0.05674264511	0.7913600164	-0.7913600164	0.02448232775	0	0.02448232775	-0.02448232775
Otud1.TF	47	10	1.837421387	-1.837421387	0.06643514236	0.06643514236	0.7514394312	-0.7514394312	0.02448397402	0	0.02448397402	-0.02448397402
Wbp1l.TF	24	3	1.81446726	-1.81446726	0.0698365171	0.0698365171	0.7385048555	-0.7385048555	0.02458338936	0	0.02458338936	-0.02458338936
Zfp871.TF	34	2	1.544917372	-1.544917372	0.122646501	0.122646501	0.5809291821	-0.5809291821	0.02465615513	0	0.02465615513	-0.02465615513
Herpud1.TF	9	2	0.9175411957	-0.9175411957	0.3590684931	0.3590684931	0.1804748921	-0.1804748921	0.02467741862	0	0.02467741862	-0.02467741862
Man1a.TF	21	3	1.09957333	-1.09957333	0.2717939484	0.2717939484	0.3036981851	-0.3036981851	0.02468183901	0	0.02468183901	-0.02468183901
Klhl14.TF	22	5	1.133341129	-1.133341129	0.2573113675	0.2573113675	0.325828293	-0.325828293	0.02471680375	0	0.02471680375	-0.02471680375
Tmem229b.TF	57	8	1.578595216	-1.578595216	0.1147386508	0.1147386508	0.6008531989	-0.6008531989	0.02473165609	0	0.02473165609	-0.02473165609
Brca1.TF	36	7	1.493609002	-1.493609002	0.1356285115	0.1356285115	0.5500861891	-0.5500861891	0.02474539477	0	0.02474539477	-0.02474539477
Med11.TF	8	3	1.060167154	-1.060167154	0.2893056534	0.2893056534	0.277707155	-0.277707155	0.02487375293	0	0.02487375293	-0.02487375293
Lnx2.TF	31	13	1.849076881	-1.849076881	0.0647338397	0.0647338397	0.758102193	-0.758102193	0.02489188875	0	0.02489188875	-0.02489188875
Plxnc1.TF	12	8	1.383183863	-1.383183863	0.1668624883	0.1668624883	0.4833190545	-0.4833190545	0.02489490978	0	0.02489490978	-0.02489490978
Zbtb4.TF	26	6	1.216995747	-1.216995747	0.2238937014	0.2238937014	0.3795544606	-0.3795544606	0.02494714274	0	0.02494714274	-0.02494714274
Hivep1.TF	42	2	0.8390552534	-0.8390552534	0.4016832082	0.4016832082	0.1244963576	-0.1244963576	0.02495998885	0	0.02495998885	-0.02495998885
Birc3.TF	21	2	0.8477536151	-0.8477536151	0.3968204804	0.3968204804	0.1307927911	-0.1307927911	0.02500477055	0	0.02500477055	-0.02500477055
Etaa1os.TF	13	6	2.452675743	-2.452675743	0.01432354089	0.01432354089	1.094154637	-1.094154637	0.04524503691	0	0.04524503691	-0.04524503691
Vav2.TF	22	3	1.060547057	-1.060547057	0.2891811484	0.2891811484	0.2778892414	-0.2778892414	0.02516139329	0	0.02516139329	-0.02516139329
Sppl2b.TF	24	13	2.451412249	-2.451412249	0.01437905629	0.01437905629	1.093393256	-1.093393256	0.03432535025	0	0.03432535025	-0.03432535025
Hint3.TF	38	2	1.473445183	-1.473445183	0.1409636081	0.1409636081	0.538000045	-0.538000045	0.02519780486	0	0.02519780486	-0.02519780486
Eea1.TF	39	5	1.392080391	-1.392080391	0.164224868	0.164224868	0.4886206197	-0.4886206197	0.02539335198	0	0.02539335198	-0.02539335198
Edem3.TF	39	4	1.232849879	-1.232849879	0.2179362347	0.2179362347	0.389591036	-0.389591036	0.02559481802	0	0.02559481802	-0.02559481802
Eaf2.TF	51	9	1.722490127	-1.722490127	0.08532538305	0.08532538305	0.6850578845	-0.6850578845	0.02566930186	0	0.02566930186	-0.02566930186
Bloc1s2.TF	13	2	1.615027001	-1.615027001	0.1065487393	0.1065487393	0.6225466203	-0.6225466203	0.02568623343	0	0.02568623343	-0.02568623343
Cnn2.TF	13	4	2.433584082	-2.433584082	0.01509199598	0.01509199598	1.083833763	-1.083833763	0.05602184943	0	0.05602184943	-0.05602184943
Kdm5b.TF	45	2	1.032182741	-1.032182741	0.3023033454	0.3023033454	0.2588936425	-0.2588936425	0.02573066096	0	0.02573066096	-0.02573066096
Jaml.TF	25	4	2.431616472	-2.431616472	0.01520356226	0.01520356226	1.082373116	-1.082373116	0.05299348349	0	0.05299348349	-0.05299348349
Hist2h3b.TF	37	8	1.235979471	-1.235979471	0.2168010924	0.2168010924	0.3915212248	-0.3915212248	0.0257583991	0	0.0257583991	-0.0257583991
Mical3.TF	41	13	1.58697361	-1.58697361	0.1128704669	0.1128704669	0.6057015735	-0.6057015735	0.02579144138	0	0.02579144138	-0.02579144138
Antxr2.TF	34	8	1.556962637	-1.556962637	0.1198193532	0.1198193532	0.5879451613	-0.5879451613	0.02579538178	0	0.02579538178	-0.02579538178
Hist1h2ag.TF	41	4	1.360248472	-1.360248472	0.1740888374	0.1740888374	0.4690649334	-0.4690649334	0.02587213564	0	0.02587213564	-0.02587213564
Ctdsp1.TF	25	2	1.715806786	-1.715806786	0.08645020767	0.08645020767	0.6814715953	-0.6814715953	0.02589823956	0	0.02589823956	-0.02589823956
Slc36a4.TF	34	4	1.330986563	-1.330986563	0.1835160276	0.1835160276	0.4510233551	-0.4510233551	0.02590927338	0	0.02590927338	-0.02590927338
Mns1.TF	27	3	1.054561425	-1.054561425	0.2919325352	0.2919325352	0.2738739112	-0.2738739112	0.02595856763	0	0.02595856763	-0.02595856763
Pgpep1.TF	42	3	1.208671445	-1.208671445	0.2271332327	0.2271332327	0.3741605791	-0.3741605791	0.02601828741	0	0.02601828741	-0.02601828741
Hist1h2ae.TF	30	6	0.5309035091	-0.5309035091	0.5956462261	0.5956462261	0.1210468576	-0.1210468576	0.02601955881	0	0.02601955881	-0.02601955881
Foxo1.TF	50	2	0.8600872411	-0.8600872411	0.3900094995	0.3900094995	0.1396471378	-0.1396471378	0.02622430382	0	0.02622430382	-0.02622430382
Crtc2.TF	43	2	0.9496641818	-0.9496641818	0.3425610867	0.3425610867	0.2027417304	-0.2027417304	0.02634375456	0	0.02634375456	-0.02634375456
Lmo4.TF	21	2	0.9194478524	-0.9194478524	0.3581036545	0.3581036545	0.1817661367	-0.1817661367	0.02657111115	0	0.02657111115	-0.02657111115
Eloa.TF	13	2	1.804153517	-1.804153517	0.0714600964	0.0714600964	0.7325013286	-0.7325013286	0.02679887953	0	0.02679887953	-0.02679887953
Basp1.TF	118	8	1.61911223	-1.61911223	0.1057826953	0.1057826953	0.6246362939	-0.6246362939	0.0268155938	0	0.0268155938	-0.0268155938
Ly6k.TF	39	8	1.597107568	-1.597107568	0.110554089	0.110554089	0.6117933519	-0.6117933519	0.02686270103	0	0.02686270103	-0.02686270103
Pim2.TF	16	7	2.424814607	-2.424814607	0.01545670325	0.01545670325	1.079092787	-1.079092787	0.04536337081	0	0.04536337081	-0.04536337081
Plaur.TF	59	198	2.421353711	-2.421353711	0.01563539738	0.01563539738	1.076804838	-1.076804838	0.0196048291	0	0.0196048291	-0.0196048291
Ighj4.TF	27	4	1.289760296	-1.289760296	0.1974785045	0.1974785045	0.4253311159	-0.4253311159	0.02694490585	0	0.02694490585	-0.02694490585
mt-Nd5.TF	7	2	1.254644321	-1.254644321	0.2098338667	0.2098338667	0.4034989149	-0.4034989149	0.02699021039	0	0.02699021039	-0.02699021039
Nucb2.TF	48	3	1.354022759	-1.354022759	0.1760691175	0.1760691175	0.4652249089	-0.4652249089	0.0271502649	0	0.0271502649	-0.0271502649
Hist1h2bf.TF	18	5	1.280965561	-1.280965561	0.2005192536	0.2005192536	0.4198839746	-0.4198839746	0.0271776897	0	0.0271776897	-0.0271776897
Rpl14.TF	22	3	0.7484008437	-0.7484008437	0.4544090176	0.4544090176	0.0572647673	-0.0572647673	0.02730712996	0	0.02730712996	-0.02730712996
Hist1h1a.TF	25	3	0.6358622222	-0.6358622222	0.5250586983	0.5250586983	0.03142710148	-0.03142710148	0.02739250787	0	0.02739250787	-0.02739250787
Hmgn5.TF	16	4	1.141135929	-1.141135929	0.2541014762	0.2541014762	0.3308192306	-0.3308192306	0.02740977131	0	0.02740977131	-0.02740977131
Chp1.TF	21	2	1.859733997	-1.859733997	0.06318237983	0.06318237983	0.7642977352	-0.7642977352	0.02745943221	0	0.02745943221	-0.02745943221
Taco1os.TF	15	4	1.515251125	-1.515251125	0.1300112069	0.1300112069	0.5631690771	-0.5631690771	0.02749072316	0	0.02749072316	-0.02749072316
Cd74.TF	51	6	0.8133107565	-0.8133107565	0.4162874634	0.4162874634	0.1057001473	-0.1057001473	0.02750405841	0	0.02750405841	-0.02750405841
Ttc39b.TF	18	11	1.788101488	-1.788101488	0.07399699654	0.07399699654	0.7233267518	-0.7233267518	0.02756575788	0	0.02756575788	-0.02756575788
Klf3.TF	26	11	1.871001948	-1.871001948	0.06160514477	0.06160514477	0.7707188603	-0.7707188603	0.02785734619	0	0.02785734619	-0.02785734619
Tec.TF	46	2	0.9777687854	-0.9777687854	0.3284817593	0.3284817593	0.2220546807	-0.2220546807	0.02790374171	0	0.02790374171	-0.02790374171
Grn.TF	14	2	2.406186176	-2.406186176	0.01629467082	0.01629467082	1.068553181	-1.068553181	0.06064407312	0	0.06064407312	-0.06064407312
Rpsa.TF	22	8	0.7554406832	-0.7554406832	0.4501601655	0.4501601655	0.0626283497	-0.0626283497	0.027951193	0	0.027951193	-0.027951193
Araf.TF	14	2	1.943184696	-1.943184696	0.05220896616	0.05220896616	0.8119013297	-0.8119013297	0.02805685076	0	0.02805685076	-0.02805685076
Egr1.TF	19	5	1.359726566	-1.359726566	0.1742409275	0.1742409275	0.4687690306	-0.4687690306	0.02815797669	0	0.02815797669	-0.02815797669
Rpl12.TF	13	9	0.8367819309	-0.8367819309	0.4028739675	0.4028739675	0.1229575627	-0.1229575627	0.02816212061	0	0.02816212061	-0.02816212061
Helz2.TF	28	2	1.002690094	-1.002690094	0.3162973842	0.3162973842	0.2390389449	-0.2390389449	0.02819006102	0	0.02819006102	-0.02819006102
Cd2ap.TF	65	3	1.434626172	-1.434626172	0.151744297	0.151744297	0.5144905098	-0.5144905098	0.02830838653	0	0.02830838653	-0.02830838653
Ago1.TF	31	3	2.40230996	-2.40230996	0.01643033221	0.01643033221	1.06689079	-1.06689079	0.0330319278	0	0.0330319278	-0.0330319278
Usp6nl.TF	14	6	2.39658902	-2.39658902	0.0167170805	0.0167170805	1.063415299	-1.063415299	0.04358439994	0	0.04358439994	-0.04358439994
Slmap.TF	32	5	1.552759534	-1.552759534	0.120824843	0.120824843	0.5854366783	-0.5854366783	0.02853588587	0	0.02853588587	-0.02853588587
Rps6ka3.TF	14	4	1.374114209	-1.374114209	0.169706285	0.169706285	0.4776632899	-0.4776632899	0.02853817059	0	0.02853817059	-0.02853817059
Rev1.TF	37	3	1.264780469	-1.264780469	0.206289216	0.206289216	0.4096822944	-0.4096822944	0.0285432486	0	0.0285432486	-0.0285432486
Tram2.TF	43	3	1.239831526	-1.239831526	0.2153782123	0.2153782123	0.3939489543	-0.3939489543	0.02865602483	0	0.02865602483	-0.02865602483
Vezf1.TF	41	2	1.03167976	-1.03167976	0.3025466157	0.3025466157	0.2585450734	-0.2585450734	0.02878567742	0	0.02878567742	-0.02878567742
Txnip.TF	9	2	0.9967256921	-0.9967256921	0.3191504769	0.3191504769	0.2350378366	-0.2350378366	0.02885133363	0	0.02885133363	-0.02885133363
E2f8.TF	26	5	1.287527149	-1.287527149	0.1982057221	0.1982057221	0.424023816	-0.424023816	0.02887468542	0	0.02887468542	-0.02887468542
Whrn.TF	58	8	2.395447988	-2.395447988	0.01675607916	0.01675607916	1.062946569	-1.062946569	0.03748289929	0	0.03748289929	-0.03748289929
Gne.TF	20	11	1.87558945	-1.87558945	0.06097894622	0.06097894622	0.7733038073	-0.7733038073	0.02892033227	0	0.02892033227	-0.02892033227
Ptk2b.TF	18	2	0.9647074288	-0.9647074288	0.3349765237	0.3349765237	0.2131062242	-0.2131062242	0.02902195747	0	0.02902195747	-0.02902195747
Hist1h3c.TF	43	9	1.074746826	-1.074746826	0.2828195889	0.2828195889	0.2872428476	-0.2872428476	0.02908574694	0	0.02908574694	-0.02908574694
Zfp598.TF	13	6	1.544992661	-1.544992661	0.1226581728	0.1226581728	0.5809004535	-0.5809004535	0.02919748885	0	0.02919748885	-0.02919748885
Cep162.TF	28	2	1.002638822	-1.002638822	0.3163328867	0.3163328867	0.2389890633	-0.2389890633	0.02921672421	0	0.02921672421	-0.02921672421
Tfrc.TF	20	2	1.040721976	-1.040721976	0.2983092428	0.2983092428	0.2646347678	-0.2646347678	0.02931793886	0	0.02931793886	-0.02931793886
Asb6.TF	6	2	1.762220932	-1.762220932	0.07826342771	0.07826342771	0.708424884	-0.708424884	0.0293821058	0	0.0293821058	-0.0293821058
Zfp36.TF	22	2	1.136135455	-1.136135455	0.2561998334	0.2561998334	0.3275528777	-0.3275528777	0.02941849915	0	0.02941849915	-0.02941849915
Lpar6.TF	25	4	1.302740947	-1.302740947	0.1930082058	0.1930082058	0.4334321084	-0.4334321084	0.02967637445	0	0.02967637445	-0.02967637445
Plcl2.TF	13	2	1.83934388	-1.83934388	0.06609537027	0.06609537027	0.7527594129	-0.7527594129	0.02967974906	0	0.02967974906	-0.02967974906
St8sia6.TF	305	11	1.22500114	-1.22500114	0.2209475178	0.2209475178	0.384498547	-0.384498547	0.02972954768	0	0.02972954768	-0.02972954768
Gm20342.TF	27	11	2.377041008	-2.377041008	0.01762484672	0.01762484672	1.052739155	-1.052739155	0.0359890379	0	0.0359890379	-0.0359890379
Rps20.TF	20	13	0.9111063123	-0.9111063123	0.3624371275	0.3624371275	0.1759760037	-0.1759760037	0.02994049899	0	0.02994049899	-0.02994049899
Trim5.TF	36	4	1.349722083	-1.349722083	0.1774468463	0.1774468463	0.4625694194	-0.4625694194	0.02998286308	0	0.02998286308	-0.02998286308
Ly86.TF	9	3	1.133776091	-1.133776091	0.2571650603	0.2571650603	0.3260550719	-0.3260550719	0.02999716936	0	0.02999716936	-0.02999716936
Hist1h1d.TF	30	3	0.6926601229	-0.6926601229	0.4887299853	0.4887299853	0.01412674795	-0.01412674795	0.03013316108	0	0.03013316108	-0.03013316108
Bach2.TF	17	2	1.035147048	-1.035147048	0.3008559772	0.3008559772	0.2609701094	-0.2609701094	0.03017166904	0	0.03017166904	-0.03017166904
Nfic.TF	21	5	1.566717432	-1.566717432	0.1174976384	0.1174976384	0.5937946228	-0.5937946228	0.03019067212	0	0.03019067212	-0.03019067212
Wrn.TF	28	3	1.300276561	-1.300276561	0.193865564	0.193865564	0.4318696422	-0.4318696422	0.03027078785	0	0.03027078785	-0.03027078785
Tent5a.TF	18	8	1.619614805	-1.619614805	0.105623231	0.105623231	0.6250726669	-0.6250726669	0.03031898749	0	0.03031898749	-0.03031898749
Hist1h2bg.TF	32	5	1.150994448	-1.150994448	0.2500820757	0.2500820757	0.3371157457	-0.3371157457	0.03039433262	0	0.03039433262	-0.03039433262
Dag1.TF	26	7	1.730486152	-1.730486152	0.08383369975	0.08383369975	0.6898688845	-0.6898688845	0.03040150728	0	0.03040150728	-0.03040150728
Brcc3.TF	19	2	1.869247744	-1.869247744	0.06183878152	0.06183878152	0.769759664	-0.769759664	0.03044213554	0	0.03044213554	-0.03044213554
Pdzd2.TF	16	9	1.772053438	-1.772053438	0.07666178664	0.07666178664	0.7139449116	-0.7139449116	0.03067020006	0	0.03067020006	-0.03067020006
Rnf123.TF	6	7	1.675030374	-1.675030374	0.09416517341	0.09416517341	0.6577672256	-0.6577672256	0.03081109272	0	0.03081109272	-0.03081109272
Prdm1.TF	24	6	1.781087443	-1.781087443	0.07519383408	0.07519383408	0.7190817512	-0.7190817512	0.03091166982	0	0.03091166982	-0.03091166982
Tnfrsf13b.TF	25	3	1.314241605	-1.314241605	0.1890973956	0.1890973956	0.4406136636	-0.4406136636	0.03094379921	0	0.03094379921	-0.03094379921
Il4ra.TF	53	6	2.375997922	-2.375997922	0.01767227186	0.01767227186	1.052194411	-1.052194411	0.04592698649	0	0.04592698649	-0.04592698649
Prr13.TF	5	2	2.367465108	-2.367465108	0.01807146413	0.01807146413	1.047657903	-1.047657903	0.08121905169	0	0.08121905169	-0.08121905169
Arl4c.TF	36	7	1.904683964	-1.904683964	0.05714719837	0.05714719837	0.7895908271	-0.7895908271	0.03115121665	0	0.03115121665	-0.03115121665
Trps1.TF	28	4	1.920507758	-1.920507758	0.05506621482	0.05506621482	0.7987990948	-0.7987990948	0.03126179718	0	0.03126179718	-0.03126179718
Pif1.TF	23	10	2.367210214	-2.367210214	0.01810660824	0.01810660824	1.047262623	-1.047262623	0.04075792538	0	0.04075792538	-0.04075792538
Gpat3.TF	36	2	2.361742451	-2.361742451	0.01837087833	0.01837087833	1.044311036	-1.044311036	0.03306212198	0	0.03306212198	-0.03306212198
Gh.TF	22	5	1.354720392	-1.354720392	0.1758542281	0.1758542281	0.4656402791	-0.4656402791	0.03137132677	0	0.03137132677	-0.03137132677
Kmt2c.TF	51	2	1.268293821	-1.268293821	0.205052179	0.205052179	0.4118549982	-0.4118549982	0.0315537881	0	0.0315537881	-0.0315537881
Nek9.TF	24	3	2.355563119	-2.355563119	0.01864851254	0.01864851254	1.041248892	-1.041248892	0.0321406724	0	0.0321406724	-0.0321406724
Them6.TF	16	2	1.043739162	-1.043739162	0.2969160562	0.2969160562	0.2666455321	-0.2666455321	0.03158701672	0	0.03158701672	-0.03158701672
Trf.TF	14	9	1.621199258	-1.621199258	0.1052683766	0.1052683766	0.6260454364	-0.6260454364	0.03170169055	0	0.03170169055	-0.03170169055
Zbtb43.TF	10	12	2.353780325	-2.353780325	0.01875631743	0.01875631743	1.04007032	-1.04007032	0.05029712957	0	0.05029712957	-0.05029712957
Sel1l.TF	27	5	1.758162402	-1.758162402	0.07904732263	0.07904732263	0.7057543956	-0.7057543956	0.03183024003	0	0.03183024003	-0.03183024003
Rps27.TF	5	4	2.34604747	-2.34604747	0.01914621921	0.01914621921	1.035855299	-1.035855299	0.08726653128	0	0.08726653128	-0.08726653128
Rubcn.TF	22	4	2.342730764	-2.342730764	0.01933391787	0.01933391787	1.033852158	-1.033852158	0.0682505052	0	0.0682505052	-0.0682505052
Foxo3.TF	11	8	1.663482445	-1.663482445	0.09645662582	0.09645662582	0.6510045839	-0.6510045839	0.03202792832	0	0.03202792832	-0.03202792832
Atf6.TF	26	5	2.342329511	-2.342329511	0.01933905807	0.01933905807	1.033797535	-1.033797535	0.0457978094	0	0.0457978094	-0.0457978094
B4galt1.TF	32	3	1.500710284	-1.500710284	0.1337948011	0.1337948011	0.5543152649	-0.5543152649	0.03216675177	0	0.03216675177	-0.03216675177
Dbt.TF	25	3	1.406698431	-1.406698431	0.1598843539	0.1598843539	0.4974666479	-0.4974666479	0.03218813228	0	0.03218813228	-0.03218813228
Golga2.TF	40	2	2.336247777	-2.336247777	0.01965675697	0.01965675697	1.030445113	-1.030445113	0.03407258828	0	0.03407258828	-0.03407258828
Hist1h2ai.TF	53	6	0.7310903899	-0.7310903899	0.4649558905	0.4649558905	0.04397791595	-0.04397791595	0.03225957017	0	0.03225957017	-0.03225957017
Lst1.TF	27	10	1.892420386	-1.892420386	0.0587161208	0.0587161208	0.7828214483	-0.7828214483	0.03242144255	0	0.03242144255	-0.03242144255
Sorl1.TF	16	3	2.335687347	-2.335687347	0.01969329819	0.01969329819	1.03006248	-1.03006248	0.06446248647	0	0.06446248647	-0.06446248647
Malt1.TF	20	2	2.334356797	-2.334356797	0.01979742687	0.01979742687	1.028975414	-1.028975414	0.06630808464	0	0.06630808464	-0.06630808464
Psd3.TF	10	13	1.945671806	-1.945671806	0.0519093145	0.0519093145	0.8133081177	-0.8133081177	0.03273160026	0	0.03273160026	-0.03273160026
Acox3.TF	52	5	1.650819601	-1.650819601	0.09913857663	0.09913857663	0.6432377653	-0.6432377653	0.03275882765	0	0.03275882765	-0.03275882765
mt-Nd6.TF	41	4	1.409229069	-1.409229069	0.1591165393	0.1591165393	0.4990477226	-0.4990477226	0.03285030739	0	0.03285030739	-0.03285030739
Gadd45g.TF	25	2	2.33344333	-2.33344333	0.01985044929	0.01985044929	1.028423744	-1.028423744	0.07204818466	0	0.07204818466	-0.07204818466
Uckl1.TF	60	3	1.428410083	-1.428410083	0.1535786707	0.1535786707	0.5106024815	-0.5106024815	0.03296572895	0	0.03296572895	-0.03296572895
Sla.TF	61	2	1.18619511	-1.18619511	0.2359075317	0.2359075317	0.3597644814	-0.3597644814	0.03300999564	0	0.03300999564	-0.03300999564
Pnpla8.TF	12	3	2.311416854	-2.311416854	0.02098214381	0.02098214381	1.016937066	-1.016937066	0.05965784556	0	0.05965784556	-0.05965784556
Hist1h2bj.TF	24	7	0.8869054472	-0.8869054472	0.3753965418	0.3753965418	0.1587968962	-0.1587968962	0.03304913895	0	0.03304913895	-0.03304913895
Slc2a6.TF	11	5	2.305484582	-2.305484582	0.02131344482	0.02131344482	1.013673737	-1.013673737	0.04630790167	0	0.04630790167	-0.04630790167
Gm42722.TF	15	10	1.886356002	-1.886356002	0.05949783834	0.05949783834	0.7795014861	-0.7795014861	0.0330837168	0	0.0330837168	-0.0330837168
Esco2.TF	27	5	1.362979215	-1.362979215	0.1732381307	0.1732381307	0.4707230863	-0.4707230863	0.03338125721	0	0.03338125721	-0.03338125721
H2-T10.TF	12	9	1.861028376	-1.861028376	0.06296462157	0.06296462157	0.7651767685	-0.7651767685	0.03339852581	0	0.03339852581	-0.03339852581
Ncf2.TF	20	2	1.210876562	-1.210876562	0.2262830235	0.2262830235	0.3755719593	-0.3755719593	0.03341459938	0	0.03341459938	-0.03341459938
Atxn7l1.TF	13	8	1.80696984	-1.80696984	0.07099986132	0.07099986132	0.73419241	-0.73419241	0.03342629786	0	0.03342629786	-0.03342629786
Dnajc3.TF	34	2	1.287605603	-1.287605603	0.1982095441	0.1982095441	0.4240169531	-0.4240169531	0.03345591039	0	0.03345591039	-0.03345591039
Traf1.TF	13	5	2.305918651	-2.305918651	0.02132518812	0.02132518812	1.013558854	-1.013558854	0.04742391222	0	0.04742391222	-0.04742391222
Zbtb38.TF	7	10	1.709699648	-1.709699648	0.08757265661	0.08757265661	0.6779274913	-0.6779274913	0.03358954167	0	0.03358954167	-0.03358954167
Bicral.TF	10	7	1.765735897	-1.765735897	0.07767474375	0.07767474375	0.7104437156	-0.7104437156	0.0336396912	0	0.0336396912	-0.0336396912
Mogs.TF	13	2	1.922657961	-1.922657961	0.0547640578	0.0547640578	0.8001588649	-0.8001588649	0.03376048485	0	0.03376048485	-0.03376048485
Tpm1.TF	18	4	2.304178574	-2.304178574	0.02142219464	0.02142219464	1.012611898	-1.012611898	0.0542608509	0	0.0542608509	-0.0542608509
Jak2.TF	16	2	1.131872636	-1.131872636	0.25802961	0.25802961	0.3247159736	-0.3247159736	0.03407693339	0	0.03407693339	-0.03407693339
Ell2.TF	29	5	2.303752524	-2.303752524	0.02144690948	0.02144690948	1.012371217	-1.012371217	0.04080892783	0	0.04080892783	-0.04080892783
Lmbrd1.TF	15	4	1.780683855	-1.780683855	0.07523587427	0.07523587427	0.7189335811	-0.7189335811	0.03429220063	0	0.03429220063	-0.03429220063
Hist2h2bb.TF	25	11	2.30020277	-2.30020277	0.02163058725	0.02163058725	1.01058981	-1.01058981	0.03567666342	0	0.03567666342	-0.03567666342
Igkv2-109.TF	18	7	1.80700935	-1.80700935	0.07102938686	0.07102938686	0.7340836695	-0.7340836695	0.03442051189	0	0.03442051189	-0.03442051189
Cd24a.TF	3	2	2.298602635	-2.298602635	0.02168293375	0.02168293375	1.010084467	-1.010084467	0.09435247507	0	0.09435247507	-0.09435247507
Macf1.TF	17	2	1.090688795	-1.090688795	0.275715261	0.275715261	0.2978089454	-0.2978089454	0.0346208163	0	0.0346208163	-0.0346208163
Zfp467.TF	28	7	1.626163615	-1.626163615	0.1042791689	0.1042791689	0.6287697603	-0.6287697603	0.0346246923	0	0.0346246923	-0.0346246923
Iah1.TF	21	3	1.319077525	-1.319077525	0.1874574632	0.1874574632	0.443652303	-0.443652303	0.0349490957	0	0.0349490957	-0.0349490957
Gns.TF	42	2	1.161055105	-1.161055105	0.2459667616	0.2459667616	0.3436183958	-0.3436183958	0.03505379332	0	0.03505379332	-0.03505379332
Sp100.TF	14	2	1.177548532	-1.177548532	0.2392811885	0.2392811885	0.3543083444	-0.3543083444	0.03509569342	0	0.03509569342	-0.03509569342
Hist1h3b.TF	32	15	1.022355533	-1.022355533	0.3069374636	0.3069374636	0.2522750059	-0.2522750059	0.03517901472	0	0.03517901472	-0.03517901472
Rps19.TF	18	8	1.03377002	-1.03377002	0.301481243	0.301481243	0.2600725216	-0.2600725216	0.03519201043	0	0.03519201043	-0.03519201043
Rpl32.TF	25	13	1.033833733	-1.033833733	0.3014681177	0.3014681177	0.2600913547	-0.2600913547	0.03527597868	0	0.03527597868	-0.03527597868
Gbp2.TF	65	3	1.600560984	-1.600560984	0.1098695206	0.1098695206	0.6136111617	-0.6136111617	0.03527636971	0	0.03527636971	-0.03527636971
Gm20559.TF	30	10	2.290846428	-2.290846428	0.02213786734	0.02213786734	1.00573548	-1.00573548	0.03712349408	0	0.03712349408	-0.03712349408
Rp2.TF	48	3	1.572811104	-1.572811104	0.1161573787	0.1161573787	0.5972086699	-0.5972086699	0.03543865716	0	0.03543865716	-0.03543865716
Unc119.TF	20	3	2.291468944	-2.291468944	0.02214011811	0.02214011811	1.005714152	-1.005714152	0.05575726418	0	0.05575726418	-0.05575726418
Phka1.TF	12	5	2.290479573	-2.290479573	0.02218528991	0.02218528991	1.005286493	-1.005286493	0.04277915934	0	0.04277915934	-0.04277915934
Pxdc1.TF	41	16	2.284649113	-2.284649113	0.02249710269	0.02249710269	1.002354315	-1.002354315	0.03258342767	0	0.03258342767	-0.03258342767
BE692007.TF	31	7	1.156191366	-1.156191366	0.2479276918	0.2479276918	0.3405127276	-0.3405127276	0.03574600016	0	0.03574600016	-0.03574600016
Rplp0.TF	22	8	1.023500858	-1.023500858	0.3063197723	0.3063197723	0.2531546434	-0.2531546434	0.03574835207	0	0.03574835207	-0.03574835207
Rpl41.TF	12	4	0.8974435497	-0.8974435497	0.3696974866	0.3696974866	0.1663273333	-0.1663273333	0.03579079408	0	0.03579079408	-0.03579079408
Mindy2.TF	25	2	1.295555686	-1.295555686	0.1954568003	0.1954568003	0.4289808608	-0.4289808608	0.03588068355	0	0.03588068355	-0.03588068355
Kmo.TF	22	6	1.640926316	-1.640926316	0.1011137705	0.1011137705	0.6376154305	-0.6376154305	0.03590568077	0	0.03590568077	-0.03590568077
Fas.TF	36	6	1.581012978	-1.581012978	0.1142101271	0.1142101271	0.602219101	-0.602219101	0.03592750325	0	0.03592750325	-0.03592750325
Krt222.TF	34	9	2.285142216	-2.285142216	0.02250319491	0.02250319491	1.002297368	-1.002297368	0.0388875237	0	0.0388875237	-0.0388875237
Hist1h4h.TF	25	4	0.8851592582	-0.8851592582	0.3763501589	0.3763501589	0.1575403922	-0.1575403922	0.03600635259	0	0.03600635259	-0.03600635259
Crebl2.TF	15	8	2.273415971	-2.273415971	0.02316540322	0.02316540322	0.996183495	-0.996183495	0.03995921472	0	0.03995921472	-0.03995921472
Stat3.TF	5	4	1.519623981	-1.519623981	0.1288632143	0.1288632143	0.5658906057	-0.5658906057	0.03619666701	0	0.03619666701	-0.03619666701
Gm26782.TF	19	3	2.26994864	-2.26994864	0.02344290557	0.02344290557	0.9936651269	-0.9936651269	0.05127518337	0	0.05127518337	-0.05127518337
Vps41.TF	14	3	1.592695406	-1.592695406	0.1115530746	0.1115530746	0.6091550556	-0.6091550556	0.03627276849	0	0.03627276849	-0.03627276849
Dtx1.TF	46	8	1.718941997	-1.718941997	0.08595015388	0.08595015388	0.6830615838	-0.6830615838	0.03652340587	0	0.03652340587	-0.03652340587
Gm31243.TF	23	4	1.290937352	-1.290937352	0.1970504345	0.1970504345	0.4261020072	-0.4261020072	0.03654296991	0	0.03654296991	-0.03654296991
Gm36738.TF	12	4	2.257806067	-2.257806067	0.02415151684	0.02415151684	0.987346342	-0.987346342	0.05202241297	0	0.05202241297	-0.05202241297
Trappc5.TF	15	4	2.250457232	-2.250457232	0.02465119159	0.02465119159	0.9829836709	-0.9829836709	0.04809120767	0	0.04809120767	-0.04809120767
Wfdc21.TF	37	35	2.24815756	-2.24815756	0.02473169738	0.02473169738	0.9822877291	-0.9822877291	0.02096916635	0	0.02096916635	-0.02096916635
Irak2.TF	21	10	2.247523282	-2.247523282	0.02479995171	0.02479995171	0.9816991836	-0.9816991836	0.04063893343	0	0.04063893343	-0.04063893343
Arid5b.TF	21	3	1.312611117	-1.312611117	0.1896682493	0.1896682493	0.4395597381	-0.4395597381	0.03719284609	0	0.03719284609	-0.03719284609
Map7.TF	52	3	1.625786761	-1.625786761	0.1043808464	0.1043808464	0.6284888748	-0.6284888748	0.03729199542	0	0.03729199542	-0.03729199542
Rubcnl.TF	19	11	2.243010912	-2.243010912	0.02506766778	0.02506766778	0.9794037473	-0.9794037473	0.03623292666	0	0.03623292666	-0.03623292666
Rps18.TF	25	8	1.046095916	-1.046095916	0.2957890237	0.2957890237	0.2682753199	-0.2682753199	0.03758211075	0	0.03758211075	-0.03758211075
D10Wsu102e.TF	15	2	1.724073409	-1.724073409	0.08500414192	0.08500414192	0.686088596	-0.686088596	0.03770695362	0	0.03770695362	-0.03770695362
Sbf2.TF	26	6	2.237803335	-2.237803335	0.02544804559	0.02544804559	0.9761774181	-0.9761774181	0.05044255698	0	0.05044255698	-0.05044255698
Scpep1.TF	16	2	2.236439114	-2.236439114	0.02553938244	0.02553938244	0.9754087267	-0.9754087267	0.0705079026	0	0.0705079026	-0.0705079026
Ckb.TF	18	250	2.226434279	-2.226434279	0.02623326831	0.02623326831	0.9696429426	-0.9696429426	0.01950517052	0	0.01950517052	-0.01950517052
Arid3b.TF	19	6	2.220396892	-2.220396892	0.02657152709	0.02657152709	0.9668783284	-0.9668783284	0.04595480204	0	0.04595480204	-0.04595480204
Rpl39.TF	17	9	1.082923275	-1.082923275	0.2790547006	0.2790547006	0.2928259964	-0.2928259964	0.03855217068	0	0.03855217068	-0.03855217068
Bcl2.TF	34	4	1.558043296	-1.558043296	0.1195666733	0.1195666733	0.588577875	-0.588577875	0.03858786289	0	0.03858786289	-0.03858786289
Gapdh.TF	10	2	0.9463447461	-0.9463447461	0.3442583535	0.3442583535	0.20043441	-0.20043441	0.03871157937	0	0.03871157937	-0.03871157937
Trim7.TF	49	9	2.218170072	-2.218170072	0.0267936202	0.0267936202	0.9650790944	-0.9650790944	0.07012052692	0	0.07012052692	-0.07012052692
Tnfrsf13c.TF	6	2	2.213153357	-2.213153357	0.02706553095	0.02706553095	0.9628931536	-0.9628931536	0.0699889172	0	0.0699889172	-0.0699889172
Polm.TF	48	6	1.666702692	-1.666702692	0.09589629718	0.09589629718	0.652647238	-0.652647238	0.03907992589	0	0.03907992589	-0.03907992589
Scd2.TF	51	3	1.681154272	-1.681154272	0.09311105745	0.09311105745	0.66091898	-0.66091898	0.03909665376	0	0.03909665376	-0.03909665376
Lyn.TF	20	3	2.213435829	-2.213435829	0.02707915258	0.02707915258	0.9627841297	-0.9627841297	0.04732828769	0	0.04732828769	-0.04732828769
Hist1h2an.TF	21	4	1.140976161	-1.140976161	0.2542250712	0.2542250712	0.3306264493	-0.3306264493	0.03949158952	0	0.03949158952	-0.03949158952
Acp5.TF	8	6	1.841870563	-1.841870563	0.06572105663	0.06572105663	0.7542196848	-0.7542196848	0.03950960051	0	0.03950960051	-0.03950960051
Coq7.TF	13	3	1.67667492	-1.67667492	0.09389323608	0.09389323608	0.6585778015	-0.6585778015	0.03953775306	0	0.03953775306	-0.03953775306
Dennd4a.TF	8	2	1.325191301	-1.325191301	0.185434907	0.185434907	0.4474226283	-0.4474226283	0.03954990511	0	0.03954990511	-0.03954990511
Narf.TF	77	4	1.912750043	-1.912750043	0.05611766041	0.05611766041	0.7941128297	-0.7941128297	0.03957225861	0	0.03957225861	-0.03957225861
Reep3.TF	17	3	1.704718791	-1.704718791	0.0885914189	0.0885914189	0.6747400036	-0.6747400036	0.03962120166	0	0.03962120166	-0.03962120166
Gm15987.TF	24	7	2.211283508	-2.211283508	0.02721662839	0.02721662839	0.9616863641	-0.9616863641	0.05303840173	0	0.05303840173	-0.05303840173
Ppm1l.TF	17	9	2.197709367	-2.197709367	0.02818036125	0.02818036125	0.9541179929	-0.9541179929	0.04055799205	0	0.04055799205	-0.04055799205
Rhob.TF	14	2	1.486399194	-1.486399194	0.137543554	0.137543554	0.5457111459	-0.5457111459	0.03970839062	0	0.03970839062	-0.03970839062
Gm20707.TF	32	12	2.196792964	-2.196792964	0.02823283192	0.02823283192	0.953712155	-0.953712155	0.03175281138	0	0.03175281138	-0.03175281138
Fcer2a.TF	111	4	2.195467845	-2.195467845	0.02838221086	0.02838221086	0.9525602018	-0.9525602018	0.07445433635	0	0.07445433635	-0.07445433635
Ly6d.TF	11	3	2.181100734	-2.181100734	0.02943579454	0.02943579454	0.9445755345	-0.9445755345	0.2087923315	0	0.2087923315	-0.2087923315
Abhd6.TF	10	6	2.176541406	-2.176541406	0.02972746926	0.02972746926	0.9424070579	-0.9424070579	0.04902274737	0	0.04902274737	-0.04902274737
S1pr1.TF	16	3	2.173301518	-2.173301518	0.03000341398	0.03000341398	0.940371718	-0.940371718	0.05662012862	0	0.05662012862	-0.05662012862
Saraf.TF	25	10	2.166708926	-2.166708926	0.03046600964	0.03046600964	0.936994217	-0.936994217	0.02889630137	0	0.02889630137	-0.02889630137
Kif14.TF	50	14	2.157687671	-2.157687671	0.03118521694	0.03118521694	0.9318265561	-0.9318265561	0.02693525235	0	0.02693525235	-0.02693525235
Trmt1l.TF	21	9	2.156282354	-2.156282354	0.03124877295	0.03124877295	0.931374651	-0.931374651	0.03353134546	0	0.03353134546	-0.03353134546
Myl12b.TF	15	4	1.91871985	-1.91871985	0.05525795956	0.05525795956	0.7979392577	-0.7979392577	0.04093609009	0	0.04093609009	-0.04093609009
Itpr3.TF	21	3	1.835668499	-1.835668499	0.06668155919	0.06668155919	0.750485392	-0.750485392	0.04097996937	0	0.04097996937	-0.04097996937
Hist1h2bn.TF	33	4	1.392188293	-1.392188293	0.1642394598	0.1642394598	0.4885911395	-0.4885911395	0.04129000378	0	0.04129000378	-0.04129000378
Iglj1.TF	22	4	1.648451066	-1.648451066	0.09959117551	0.09959117551	0.6419422791	-0.6419422791	0.0413389283	0	0.0413389283	-0.0413389283
Hip1r.TF	22	2	1.337687452	-1.337687452	0.1813639422	0.1813639422	0.4550897206	-0.4550897206	0.04138724416	0	0.04138724416	-0.04138724416
Hist1h3f.TF	20	11	1.699874582	-1.699874582	0.08953406609	0.08953406609	0.6718148937	-0.6718148937	0.0418389681	0	0.0418389681	-0.0418389681
Nuak1.TF	38	5	2.156570527	-2.156570527	0.03129264194	0.03129264194	0.9310631706	-0.9310631706	0.04877869499	0	0.04877869499	-0.04877869499
Sik1.TF	15	4	2.153011634	-2.153011634	0.03152149236	0.03152149236	0.9294441081	-0.9294441081	0.05564593598	0	0.05564593598	-0.05564593598
Uggt1.TF	31	3	2.145166011	-2.145166011	0.03216017978	0.03216017978	0.9249763766	-0.9249763766	0.02572988249	0	0.02572988249	-0.02572988249
Ago3.TF	23	7	2.131961549	-2.131961549	0.0332227843	0.0332227843	0.9177029553	-0.9177029553	0.03134529733	0	0.03134529733	-0.03134529733
Prlr.TF	25	6	2.116276139	-2.116276139	0.03457349303	0.03457349303	0.9087290904	-0.9087290904	0.03605817825	0	0.03605817825	-0.03605817825
Casz1.TF	24	5	2.114196584	-2.114196584	0.03477375297	0.03477375297	0.9074232377	-0.9074232377	0.0435086173	0	0.0435086173	-0.0435086173
Gm26522.TF	19	4	2.112989038	-2.112989038	0.03478980009	0.03478980009	0.9073188653	-0.9073188653	0.0315707002	0	0.0315707002	-0.0315707002
Arhgap19.TF	23	8	2.106231412	-2.106231412	0.03542425908	0.03542425908	0.9032235884	-0.9032235884	0.03198490218	0	0.03198490218	-0.03198490218
Susd6.TF	34	3	2.104680306	-2.104680306	0.03558218861	0.03558218861	0.9022135521	-0.9022135521	0.05171067093	0	0.05171067093	-0.05171067093
Ms4a6c.TF	202	6	1.619125217	-1.619125217	0.1058127616	0.1058127616	0.6245540708	-0.6245540708	0.04349503386	0	0.04349503386	-0.04349503386
Derl3.TF	61	13	2.103576333	-2.103576333	0.03569572255	0.03569572255	0.9014897154	-0.9014897154	0.02987405163	0	0.02987405163	-0.02987405163
P2ry10.TF	25	5	2.102481724	-2.102481724	0.03576050254	0.03576050254	0.9010775551	-0.9010775551	0.04998592328	0	0.04998592328	-0.04998592328
Psme4.TF	62	2	1.516369148	-1.516369148	0.1298058516	0.1298058516	0.5636546837	-0.5636546837	0.04364974719	0	0.04364974719	-0.04364974719
Ankrd12.TF	17	3	1.661555622	-1.661555622	0.09694638493	0.09694638493	0.6495745437	-0.6495745437	0.04367950753	0	0.04367950753	-0.04367950753
Rps24.TF	12	8	2.099264201	-2.099264201	0.03598621535	0.03598621535	0.8996462284	-0.8996462284	0.07757050506	0	0.07757050506	-0.07757050506
Hck.TF	48	11	2.082498057	-2.082498057	0.03752399237	0.03752399237	0.8900854851	-0.8900854851	0.03655288078	0	0.03655288078	-0.03655288078
Rps11.TF	22	4	1.413493448	-1.413493448	0.1578342315	0.1578342315	0.5016994206	-0.5016994206	0.04417507481	0	0.04417507481	-0.04417507481
Gm36756.TF	25	9	2.073313884	-2.073313884	0.03838701803	0.03838701803	0.8848592812	-0.8848592812	0.03107016484	0	0.03107016484	-0.03107016484
Zc3h7a.TF	23	3	1.800802978	-1.800802978	0.07208862416	0.07208862416	0.7302053236	-0.7302053236	0.04445783521	0	0.04445783521	-0.04445783521
Il2ra.TF	58	4	1.919786428	-1.919786428	0.05516955238	0.05516955238	0.798335407	-0.798335407	0.04465799332	0	0.04465799332	-0.04465799332
Stxbp2.TF	17	3	1.912489759	-1.912489759	0.05608860896	0.05608860896	0.7942413767	-0.7942413767	0.04469161815	0	0.04469161815	-0.04469161815
H2-Eb1.TF	60	12	2.072911001	-2.072911001	0.0384577446	0.0384577446	0.884435247	-0.884435247	0.06796469863	0	0.06796469863	-0.06796469863
Fli1.TF	12	2	2.069531981	-2.069531981	0.03874979351	0.03874979351	0.8826909984	-0.8826909984	0.06574203276	0	0.06574203276	-0.06574203276
Igha.TF	27	8	2.068016618	-2.068016618	0.03888053999	0.03888053999	0.8819135898	-0.8819135898	0.03552778378	0	0.03552778378	-0.03552778378
Nsg2.TF	37	2	1.598126251	-1.598126251	0.1104114305	0.1104114305	0.6121715016	-0.6121715016	0.04547169093	0	0.04547169093	-0.04547169093
Fbxl17.TF	24	3	2.054785495	-2.054785495	0.04011809696	0.04011809696	0.8746586305	-0.8746586305	0.02573978848	0	0.02573978848	-0.02573978848
Apobec1.TF	15	3	1.678164365	-1.678164365	0.09361750667	0.09361750667	0.6594014518	-0.6594014518	0.04562879533	0	0.04562879533	-0.04562879533
Lactb.TF	35	2	1.660941416	-1.660941416	0.09709899579	0.09709899579	0.6491300218	-0.6491300218	0.04575832801	0	0.04575832801	-0.04575832801
Iglj3.TF	26	5	2.048117768	-2.048117768	0.0408116899	0.0408116899	0.8706717663	-0.8706717663	0.05747387101	0	0.05747387101	-0.05747387101
Rpl13.TF	20	13	1.429686945	-1.429686945	0.1530621469	0.1530621469	0.5116941451	-0.5116941451	0.04582563905	0	0.04582563905	-0.04582563905
Pigc.TF	47	13	2.04205344	-2.04205344	0.0414330591	0.0414330591	0.8671464737	-0.8671464737	0.02691123508	0	0.02691123508	-0.02691123508
Gtpbp2.TF	23	7	2.035763421	-2.035763421	0.04201447026	0.04201447026	0.8638864703	-0.8638864703	0.03223341095	0	0.03223341095	-0.03223341095
Hist2h2ac.TF	23	4	1.08450599	-1.08450599	0.2784788358	0.2784788358	0.2936831876	-0.2936831876	0.0459587099	0	0.0459587099	-0.0459587099
Slc25a53.TF	18	11	2.034419968	-2.034419968	0.04211846512	0.04211846512	0.8633072217	-0.8633072217	0.03549526428	0	0.03549526428	-0.03549526428
Siglecg.TF	11	2	1.559881232	-1.559881232	0.1191132243	0.1191132243	0.5897156866	-0.5897156866	0.04630892096	0	0.04630892096	-0.04630892096
Sun2.TF	11	2	1.561642603	-1.561642603	0.1186687153	0.1186687153	0.5908340373	-0.5908340373	0.04635339397	0	0.04635339397	-0.04635339397
Zyg11b.TF	45	2	2.023285547	-2.023285547	0.0433006773	0.0433006773	0.8568023369	-0.8568023369	0.02516485944	0	0.02516485944	-0.02516485944
Clcn3.TF	39	3	2.014948278	-2.014948278	0.04413668656	0.04413668656	0.8522884219	-0.8522884219	0.02513432712	0	0.02513432712	-0.02513432712
Mlh3.TF	48	7	2.012917026	-2.012917026	0.04441846629	0.04441846629	0.8507825285	-0.8507825285	0.03185429536	0	0.03185429536	-0.03185429536
AW549877.TF	28	2	2.011245052	-2.011245052	0.04455265254	0.04455265254	0.8500681118	-0.8500681118	0.03131310888	0	0.03131310888	-0.03131310888
Dennd3.TF	26	5	2.01015276	-2.01015276	0.04469427422	0.04469427422	0.849315986	-0.849315986	0.04390657236	0	0.04390657236	-0.04390657236
Ptpn1.TF	21	2	2.007264831	-2.007264831	0.04502404459	0.04502404459	0.8475720473	-0.8475720473	0.04873113238	0	0.04873113238	-0.04873113238
Cfp.TF	213	5	2.005244696	-2.005244696	0.04523283901	0.04523283901	0.8464731794	-0.8464731794	0.04546267264	0	0.04546267264	-0.04546267264
Anxa5.TF	15	2	1.691179279	-1.691179279	0.09115262387	0.09115262387	0.6668453442	-0.6668453442	0.04807388455	0	0.04807388455	-0.04807388455
Atp10d.TF	35	11	1.997822946	-1.997822946	0.04596815904	0.04596815904	0.8426354483	-0.8426354483	0.03108998418	0	0.03108998418	-0.03108998418
Ms4a6b.TF	13	2	1.996194095	-1.996194095	0.04620194107	0.04620194107	0.8414256476	-0.8414256476	0.06221819821	0	0.06221819821	-0.06221819821
Bbs9.TF	17	11	1.983314048	-1.983314048	0.04757149131	0.04757149131	0.8344354126	-0.8344354126	0.02830891412	0	0.02830891412	-0.02830891412
Insig2.TF	26	6	1.982313095	-1.982313095	0.0477262947	0.0477262947	0.8336554776	-0.8336554776	0.03817801181	0	0.03817801181	-0.03817801181
Mdm4.TF	22	2	1.98042291	-1.98042291	0.04786693626	0.04786693626	0.8329486474	-0.8329486474	0.02839894526	0	0.02839894526	-0.02839894526
Icosl.TF	113	4	1.974841101	-1.974841101	0.04859280607	0.04859280607	0.8293268055	-0.8293268055	0.06075720286	0	0.06075720286	-0.06075720286
Atp6v0a1.TF	15	8	1.970489027	-1.970489027	0.04901935574	0.04901935574	0.8272186045	-0.8272186045	0.03449613897	0	0.03449613897	-0.03449613897
Gm31718.TF	21	12	1.96855935	-1.96855935	0.04928841097	0.04928841097	0.8258963387	-0.8258963387	0.03537967231	0	0.03537967231	-0.03537967231
Gpr155.TF	37	7	1.964087837	-1.964087837	0.04980769327	0.04980769327	0.8233605467	-0.8233605467	0.03787564852	0	0.03787564852	-0.03787564852
Rps21.TF	18	7	1.353440716	-1.353440716	0.176192959	0.176192959	0.4649856755	-0.4649856755	0.04949242854	0	0.04949242854	-0.04949242854
Foxk1.TF	14	2	-1.980978523	1.980978523	0.04782644889	0.04782644889	-0.8331519564	0.8331519564	-0.03228795417	0	-0.03228795417	0.03228795417
Gimap8.TF	23	2	1.633278975	-1.633278975	0.1027800036	0.1027800036	0.6329344712	-0.6329344712	0.05025004267	0	0.05025004267	-0.05025004267
Gm12057.TF	56	13	-1.984022265	1.984022265	0.04751078973	0.04751078973	-0.8347417961	0.8347417961	-0.02652182311	0	-0.02652182311	0.02652182311
Lgr5.TF	54	15	-1.984303474	1.984303474	0.04750400696	0.04750400696	-0.8347760507	0.8347760507	-0.02608171964	0	-0.02608171964	0.02608171964
Lbh.TF	19	2	1.750905576	-1.750905576	0.08031270949	0.08031270949	0.7014856138	-0.7014856138	0.05058088114	0	0.05058088114	-0.05058088114
Rps4x.TF	15	8	1.430337864	-1.430337864	0.1528898477	0.1528898477	0.5120588392	-0.5120588392	0.05065947049	0	0.05065947049	-0.05065947049
Erg.TF	130	4	-1.986946075	1.986946075	0.04724042818	0.04724042818	-0.8361102326	0.8361102326	-0.05358599687	0	-0.05358599687	0.05358599687
Rps12.TF	16	5	1.277706585	-1.277706585	0.2016309156	0.2016309156	0.4179049722	-0.4179049722	0.05107764771	0	0.05107764771	-0.05107764771
Irf4.TF	19	4	-1.997231051	1.997231051	0.04606826725	0.04606826725	-0.8421167938	0.8421167938	-0.0437965076	0	-0.0437965076	0.0437965076
Traf3.TF	21	6	-2.011393545	2.011393545	0.04455278961	0.04455278961	-0.8500673829	0.8500673829	-0.03620673992	0	-0.03620673992	0.03620673992
Ctso.TF	15	2	1.652416661	-1.652416661	0.09877558568	0.09877558568	0.6442798932	-0.6442798932	0.05175445712	0	0.05175445712	-0.05175445712
Rps15a.TF	13	7	1.456573014	-1.456573014	0.1455082211	0.1455082211	0.5279472226	-0.5279472226	0.051935321	0	0.051935321	-0.051935321
Treml2.TF	38	4	-2.016057241	2.016057241	0.04409219975	0.04409219975	-0.8525268771	0.8525268771	-0.04126913961	0	-0.04126913961	0.04126913961
[truncated: 171 more rows]
